# Supplementary material for: VCGDB: a dynamic genome database of the Chinese population
Source: BMC Genomics. 2014 Apr 5;15:265. doi: 10.1186/1471-2164-15-265 (PMC4028056; doi:10.1186/1471-2164-15-265)
Supplement: Additional file 2: Table S1 — List of coding region SNVs enrichment gene. [file 1471-2164-15-265-S2.XLSX]

## Sheet: CHN
gene name	refseq_id	synonymous SNV	nonsynonymous SNV	stop-gain SNV	stop-loss SNV
MUC4	NM_018406	9	24	0	0
FLG	NM_002016	9	21	0	0
MUC12	NM_001164462	8	20	0	0
MUC16	NM_024690	6	20	0	0
TTN	NM_001267550	12	16	0	0
HLA-C	NM_001243042	5	15	0	0
HLA-B	NM_005514	5	15	0	0
HLA-C	NM_002117	5	15	0	0
TTN	NM_001256850	12	14	0	0
TTN	NM_133378	11	14	0	0
TTN	NM_133437	7	14	0	0
CCDC168	NM_001146197	3	13	0	0
OBSCN	NM_001271223	11	12	0	0
TTN	NM_133432	7	12	0	0
TTN	NM_003319	7	12	0	0
OBSCN	NM_001098623	11	11	0	0
USP17L30	NM_001256867	0	11	0	0
USP17L24	NM_001242327	0	11	0	0
USP17L5	NM_001242329	0	11	0	0
USP17L25	NM_001242326	0	11	0	0
USP17L27	NM_001242330	0	11	0	0
USP17L28	NM_001242331	0	11	0	0
USP17L29	NM_001242332	0	11	0	0
USP17L26	NM_001242328	0	11	0	0
OBSCN	NM_052843	9	10	0	0
MUC5B	NM_002458	7	10	0	0
PLIN4	NM_001080400	4	9	0	0
PARP4	NM_006437	4	9	0	0
SYNE2	NM_015180	3	9	0	0
SYNE2	NM_182914	3	9	0	0
LAMA5	NM_005560	11	8	0	0
PRAMEF22	NM_001100631	8	8	0	0
AKAP13	NM_006738	5	8	0	0
AKAP13	NM_007200	5	8	0	0
HLA-DPA1	NM_033554	5	8	0	0
HLA-DPA1	NM_001242525	5	8	0	0
HLA-DPA1	NM_001242524	5	8	0	0
HRNR	NM_001009931	4	8	0	0
OR13C5	NM_001004482	4	8	0	0
GPRIN2	NM_014696	3	8	0	0
FAM186A	NM_001145475	2	8	0	0
VWDE	NM_001135924	1	8	0	0
OR2A1	NM_001005287	0	8	0	0
OR2A42	NM_001001802	0	8	0	0
MUC6	NM_005961	14	7	0	0
ZNF469	NM_001127464	8	7	0	0
FNDC1	NM_032532	4	7	0	0
PRUNE2	NM_015225	4	7	0	0
ZNF534	NM_001143939	4	7	0	0
TTN	NM_133379	3	7	0	0
NEB	NM_001164508	3	7	0	0
NEB	NM_001164507	3	7	0	0
ZNF534	NM_001143938	3	7	0	0
NEB	NM_001271208	3	7	0	0
IGFN1	NM_001164586	2	7	0	0
DNAH14	NM_001373	2	7	0	0
CSNK2A1P	NM_001256686	2	7	0	0
HLA-A	NM_001242758	2	7	0	0
DDX60L	NM_001012967	2	7	0	0
HLA-A	NM_002116	2	7	0	0
GPR98	NM_032119	1	7	0	0
ALPK2	NM_052947	9	6	0	0
GP6	NM_001083899	4	6	0	0
WDR87	NM_031951	3	6	0	0
SYNE1	NM_182961	3	6	0	0
PSMD13	NM_175932	3	6	0	0
PKD1L2	NM_001076780	3	6	0	0
RP1L1	NM_178857	3	6	0	0
OR51Q1	NM_001004757	3	6	1	0
NEB	NM_004543	2	6	0	0
SYNE1	NM_033071	2	6	0	0
OR1S1	NM_001004458	1	6	0	1
DNHD1	NM_144666	1	6	0	0
CAP1	NM_006367	0	6	0	0
CAP1	NM_001105530	0	6	0	0
OR1L6	NM_001004453	0	6	0	0
DNAH17	NM_173628	10	5	0	0
HELZ2	NM_001037335	9	5	0	0
PDE4DIP	NM_014644	8	5	1	0
PDE4DIP	NM_001198832	8	5	1	0
FAT2	NM_001447	7	5	0	0
PDE4DIP	NM_001198834	7	5	2	0
HELZ2	NM_033405	7	5	0	0
WDR90	NM_145294	5	5	0	0
SARM1	NM_015077	5	5	0	0
CLCNKB	NM_000085	5	5	0	0
PIKFYVE	NM_015040	5	5	0	0
KRTAP10-7	NM_198689	5	5	0	0
KLRC3	NM_007333	4	5	0	0
KLRC3	NM_002261	4	5	0	0
FAM71E2	NM_001145402	4	5	0	0
PRAMEF3	NM_001013692	4	5	0	0
TRIOBP	NM_001039141	4	5	0	0
RIMBP3B	NM_001128635	3	5	0	0
OR52B6	NM_001005162	3	5	0	0
RIMBP3C	NM_001128633	3	5	0	0
GP6	NM_016363	3	5	0	0
OR2L8	NM_001001963	2	5	1	0
ZNF208	NM_007153	2	5	0	0
SGK223	NM_001080826	2	5	0	0
CUBN	NM_001081	2	5	0	0
TAS2R20	NM_176889	2	5	0	0
OR5H6	NM_001005479	1	5	0	0
ZNF221	NM_013359	1	5	0	0
C17orf80	NM_017941	1	5	0	0
C17orf80	NM_001100622	1	5	0	0
BDP1	NM_018429	0	5	0	0
CYP4A22	NM_001010969	0	5	0	0
OR2W3	NM_001001957	0	5	0	0
C2orf16	NM_032266	0	5	0	0
GOLGA8A	NM_181077	0	5	0	0
MAGEB16	NM_001099921	0	5	1	0
CYP4F12	NM_023944	0	5	0	0
RAET1E	NM_001243325	0	5	0	0
RAET1E	NM_139165	0	5	0	0
SPTBN5	NM_016642	0	5	0	0
C9orf84	NM_173521	0	5	0	0
C9orf84	NM_001080551	0	5	0	0
HEATR1	NM_018072	8	4	0	0
HLA-DQB1	NM_002123	6	4	0	0
HLA-DQB1	NM_001243961	6	4	0	0
QRICH2	NM_032134	6	4	0	0
PIEZO1	NM_001142864	5	4	0	0
KANK4	NM_181712	5	4	0	0
SIGLEC1	NM_023068	5	4	0	0
DUX4L6	NM_001127388	4	4	0	0
HIVEP3	NM_001127714	4	4	0	0
OTOGL	NM_173591	4	4	0	0
MYO15A	NM_016239	4	4	0	0
DUX4L2	NM_001127386	4	4	0	0
DUX4L3	NM_001164467	4	4	0	0
ZNF45	NM_003425	4	4	0	0
DNAH5	NM_001369	4	4	0	0
HIVEP3	NM_024503	4	4	0	0
GRIN2D	NM_000836	4	4	0	0
MUC4	NM_138297	3	4	0	0
GP6	NM_001256017	3	4	0	0
KIAA1456	NM_020844	3	4	0	0
SNX19	NM_014758	3	4	0	0
PARG	NM_003631	3	4	0	0
MUC4	NM_004532	3	4	0	0
ABCA13	NM_152701	3	4	0	0
KIAA1456	NM_001099677	3	4	0	0
GPR144	NM_001161808	2	4	0	0
SYTL2	NM_206927	2	4	0	0
FAT1	NM_005245	2	4	0	0
KIR3DL1	NM_013289	2	4	0	0
NRAP	NM_198060	2	4	0	0
PPP1R26	NM_014811	2	4	0	0
SLC9C1	NM_183061	2	4	0	0
MYO18B	NM_032608	2	4	0	0
OR11L1	NM_001001959	2	4	0	0
FAM208B	NM_017782	2	4	0	0
HLA-DRB1	NM_002124	2	4	0	0
MOCOS	NM_017947	2	4	0	0
NRAP	NM_001261463	2	4	0	0
USH2A	NM_206933	2	4	0	0
NRAP	NM_006175	2	4	0	0
MUC22	NM_001198815	2	4	0	0
MCPH1	NM_024596	2	4	0	0
PCNT	NM_006031	2	4	0	0
CDH23	NM_022124	2	4	0	0
KLHDC7A	NM_152375	2	4	0	0
NACA	NM_001113203	2	4	0	0
TAS2R42	NM_181429	2	4	0	0
ZNF804A	NM_194250	2	4	0	0
SYTL2	NM_206928	2	4	0	0
PSG4	NM_002780	2	4	0	0
OR6N1	NM_001005185	1	4	0	0
OR1B1	NM_001004450	1	4	1	0
ULK4	NM_017886	1	4	0	0
FSIP2	NM_173651	1	4	0	0
ALPK1	NM_001102406	1	4	0	0
A2ML1	NM_144670	1	4	0	0
ALPK1	NM_025144	1	4	0	0
NAALADL2	NM_207015	1	4	0	0
FAM179A	NM_199280	1	4	0	0
CD200R1	NM_138806	1	4	0	0
NLRP8	NM_176811	1	4	0	1
POLQ	NM_199420	1	4	0	0
PIGQ	NM_148920	1	4	0	0
HLA-DPB1	NM_002121	1	4	0	0
ALPK1	NM_001253884	1	4	0	0
C17orf80	NM_001100621	1	4	0	0
ESPL1	NM_012291	1	4	0	0
MYH4	NM_017533	1	4	0	0
TGM4	NM_003241	1	4	0	0
SLC35G5	NM_054028	1	4	0	0
CD200R1	NM_170780	1	4	0	0
EMR1	NM_001256253	0	4	0	0
EMR1	NM_001256252	0	4	0	0
PPP1R3A	NM_002711	0	4	0	0
HPS4	NM_152841	0	4	0	0
HAP1	NM_177977	0	4	0	0
DUSP27	NM_001080426	0	4	0	0
PSMG4	NM_001128592	0	4	0	0
ALDH3B2	NM_000695	0	4	0	0
EPB41L4A	NM_022140	0	4	0	0
HAP1	NM_001079871	0	4	0	0
HAP1	NM_001079870	0	4	0	0
TCEB3B	NM_016427	0	4	0	0
HPS4	NM_022081	0	4	0	0
ASB16	NM_080863	0	4	0	0
APOB	NM_000384	0	4	0	0
WDYHV1	NM_018024	0	4	0	0
OVCH1	NM_183378	0	4	0	0
DZIP1L	NM_173543	0	4	0	0
GLTPD2	NM_001014985	0	4	0	0
OR8S1	NM_001005203	0	4	0	0
RAET1E	NM_001243327	0	4	0	0
RAET1E	NM_001243328	0	4	0	0
GEMIN4	NM_015721	0	4	0	0
RIF1	NM_018151	0	4	0	0
OR2T8	NM_001005522	0	4	0	0
GOLGA8B	NM_001023567	0	4	0	0
OR52L1	NM_001005173	0	4	0	0
EXPH5	NM_015065	0	4	0	0
EMR1	NM_001974	0	4	0	0
OR8D4	NM_001005197	0	4	0	0
EXD3	NM_017820	0	4	0	0
C12orf10	NM_021640	0	4	0	0
ERV3-1	NM_001007253	0	4	0	0
CEP192	NM_032142	0	4	0	0
ALDH3B2	NM_001031615	0	4	0	0
RIF1	NM_001177663	0	4	0	0
RIF1	NM_001177665	0	4	0	0
RIF1	NM_001177664	0	4	0	0
GBP6	NM_198460	0	4	0	0
CDSN	NM_001264	7	3	0	0
MYLK	NM_053025	6	3	0	0
MYLK	NM_053027	6	3	0	0
KIAA1324	NM_001267048	6	3	0	0
DNAH11	NM_003777	6	3	0	0
KIAA1324	NM_020775	6	3	0	0
HEG1	NM_020733	5	3	0	0
MDN1	NM_014611	5	3	0	0
FCGBP	NM_003890	5	3	0	0
ZNF778	NM_001201407	5	3	0	0
NID2	NM_007361	5	3	0	0
COL17A1	NM_000494	5	3	0	0
AKAP3	NM_006422	4	3	0	0
PPL	NM_002705	4	3	0	0
PITRM1	NM_014889	4	3	0	0
PITRM1	NM_001242307	4	3	0	0
PITRM1	NM_001242309	4	3	0	0
ALK	NM_004304	4	3	0	0
DSPP	NM_014208	4	3	0	0
HSPG2	NM_005529	4	3	0	0
SPTA1	NM_003126	4	3	0	0
OR4L1	NM_001004717	4	3	0	0
ZNF778	NM_182531	4	3	0	0
HEATR7B2	NM_173489	4	3	0	0
PKHD1	NM_138694	3	3	0	0
FN1	NM_212478	3	3	0	0
FN1	NM_212474	3	3	0	0
FN1	NM_212476	3	3	0	0
FN1	NM_002026	3	3	0	0
UMODL1	NM_173568	3	3	0	0
ZFP112	NM_013380	3	3	0	0
ZNF224	NM_013398	3	3	0	0
COL6A5	NM_153264	3	3	0	0
UMODL1	NM_001199527	3	3	0	0
MXRA5	NM_015419	3	3	0	0
OBSL1	NM_015311	3	3	0	0
FN1	NM_212482	3	3	0	0
ZFP112	NM_001083335	3	3	0	0
VWF	NM_000552	3	3	0	0
NBPF3	NM_001256416	3	3	0	0
NBPF3	NM_032264	3	3	0	0
OR1N2	NM_001004457	3	3	0	0
EPHA1	NM_005232	3	3	0	0
MICALCL	NM_032867	3	3	0	0
PRODH	NM_016335	3	3	0	0
GAA	NM_000152	2	3	0	0
KIAA0753	NM_014804	2	3	0	0
SON	NM_138927	2	3	0	0
GAA	NM_001079804	2	3	0	0
LUZP1	NM_001142546	2	3	0	0
C7orf57	NM_001100159	2	3	0	0
VSIG10L	NM_001163922	2	3	0	0
CRNKL1	NM_016652	2	3	0	0
FYCO1	NM_024513	2	3	0	0
KIAA1609	NM_020947	2	3	0	0
AZI1	NM_001009811	2	3	0	0
GAA	NM_001079803	2	3	0	0
PADI4	NM_012387	2	3	0	0
ACAN	NM_013227	2	3	0	0
OR14I1	NM_001004734	2	3	0	0
DDX11	NM_001257144	2	3	0	0
PSG5	NM_002781	2	3	0	0
APOL1	NM_001136541	2	3	0	0
F5	NM_000130	2	3	0	0
APOL1	NM_001136540	2	3	0	0
FBN3	NM_032447	2	3	0	0
SLC15A5	NM_001170798	2	3	0	0
ZNRF4	NM_181710	2	3	0	0
CCDC129	NM_001257968	2	3	0	0
C7orf57	NM_001267865	2	3	0	0
C7orf57	NM_001267866	2	3	0	0
PLXND1	NM_015103	2	3	0	0
LAMC3	NM_006059	2	3	0	0
AZI1	NM_014984	2	3	0	0
SPEF2	NM_024867	2	3	0	0
APOL1	NM_145343	2	3	0	0
ADAMTSL3	NM_207517	2	3	0	0
CLCNKB	NM_001165945	2	3	0	0
MUC17	NM_001040105	2	3	0	0
ANKRD36	NM_001164315	2	3	0	0
SLC15A2	NM_001145998	2	3	0	0
HLA-DRB5	NM_002125	2	3	0	0
PSG5	NM_001130014	2	3	0	0
MAN2B2	NM_015274	2	3	0	0
KRT32	NM_002278	2	3	0	0
ZNF665	NM_024733	2	3	0	0
LUZP1	NM_033631	2	3	0	0
PRRC2B	NM_013318	2	3	0	0
DDX11	NM_152438	2	3	0	0
SLC15A2	NM_021082	2	3	0	0
APOL1	NM_003661	2	3	0	0
KLHL38	NM_001081675	2	3	0	0
NLRC5	NM_032206	2	3	0	0
ACAN	NM_001135	2	3	0	0
IFITM2	NM_006435	2	3	0	0
LILRB2	NM_005874	1	3	0	0
LDHAL6B	NM_033195	1	3	0	0
OR9G9	NM_001013358	1	3	0	0
PCDHA3	NM_031497	1	3	0	0
CACNA1C	NM_199460	1	3	0	0
ANKRD26	NM_014915	1	3	0	0
OR13F1	NM_001004485	1	3	0	0
CCDC129	NM_001257967	1	3	0	0
ZFYVE16	NM_001105251	1	3	0	0
KRTAP10-10	NM_181688	1	3	0	0
LILRB1	NM_001081637	1	3	0	0
LILRB1	NM_001081638	1	3	0	0
LILRB1	NM_001081639	1	3	0	0
SLC22A24	NM_001136506	1	3	1	0
NES	NM_006617	1	3	0	0
WDFY4	NM_020945	1	3	0	0
C10orf68	NM_024688	1	3	0	0
ZNF681	NM_138286	1	3	0	0
HEATR8	NM_001039464	1	3	0	0
KIAA1731	NM_033395	1	3	0	0
CDHR5	NM_001171968	1	3	0	0
C5orf45	NM_016175	1	3	0	0
GEN1	NM_001130009	1	3	0	0
ZFYVE16	NM_014733	1	3	0	0
LOC402160	NM_001193282	1	3	0	0
C11orf16	NM_020643	1	3	0	0
OR6C1	NM_001005182	1	3	0	0
TPTE	NM_199259	1	3	0	0
PCDHA3	NM_018906	1	3	0	0
OR52E4	NM_001005165	1	3	0	0
WDR78	NM_024763	1	3	0	0
MMP27	NM_022122	1	3	0	0
CHGB	NM_001819	1	3	0	0
GEN1	NM_182625	1	3	0	0
FAM71F2	NM_001128926	1	3	0	0
TPTE	NM_199261	1	3	0	0
FAT3	NM_001008781	1	3	0	0
OR9G1	NM_001005213	1	3	0	0
MYCBPAP	NM_032133	1	3	0	0
CCDC129	NM_194300	1	3	0	0
CLCA1	NM_001285	1	3	0	0
LAMA4	NM_001105206	1	3	0	0
LAMA4	NM_001105207	1	3	0	0
DNAH10	NM_207437	1	3	0	0
PRRC2A	NM_004638	1	3	0	0
PRRC2A	NM_080686	1	3	0	0
LILRB2	NM_001080978	1	3	0	0
CCDC105	NM_173482	1	3	0	0
PRPH2	NM_000322	1	3	0	0
FAM71F2	NM_001012454	1	3	0	0
LRIG1	NM_015541	1	3	0	0
ADAMTS18	NM_199355	1	3	0	0
ANKRD26	NM_001256053	1	3	0	0
SLC12A8	NM_001195483	1	3	0	0
ZNF28	NM_006969	1	3	0	0
MUC20	NM_152673	1	3	0	0
AGXT2	NM_031900	1	3	0	0
SCARF1	NM_145352	1	3	0	0
CDHR5	NM_021924	1	3	0	0
MCPH1	NM_001172574	1	3	0	0
CACNA1C	NM_001167624	1	3	0	0
STAB1	NM_015136	1	3	0	0
C16orf71	NM_139170	1	3	0	0
LILRB1	NM_006669	1	3	0	0
SLC12A8	NM_024628	1	3	0	0
C5orf45	NM_001017987	1	3	0	0
TPTE	NM_199260	1	3	0	0
SCARF1	NM_003693	1	3	0	0
LAMA4	NM_002290	1	3	0	0
SDR39U1	NM_020195	1	3	0	0
SIRPB1	NM_006065	1	3	0	0
LRRC56	NM_198075	1	3	0	0
FAM205A	NM_001141917	1	3	0	0
TRPM5	NM_014555	1	3	0	0
HMCN1	NM_031935	1	3	0	0
CACNA1C	NM_001129830	1	3	0	0
FAM184B	NM_015688	1	3	0	0
GPATCH1	NM_018025	1	3	0	0
CELA2B	NM_015849	1	3	0	0
SAC3D1	NM_013299	1	3	0	0
MUC20	NM_001098516	1	3	0	0
CASP12	NM_001191016	1	3	1	0
EML4	NM_019063	0	3	0	0
KRTAP12-2	NM_181684	0	3	0	0
SP110	NM_080424	0	3	0	0
SPON2	NM_001199021	0	3	0	0
FEZ2	NM_005102	0	3	0	0
EFCAB4A	NM_173584	0	3	0	0
DPY19L2	NM_173812	0	3	0	0
OR52N4	NM_001005175	0	3	0	0
KIAA1683	NM_025249	0	3	0	0
RREB1	NM_001168344	0	3	0	0
OTOP3	NM_178233	0	3	0	0
C4A	NM_007293	0	3	0	0
FCRL5	NM_031281	0	3	0	0
MINK1	NM_153827	0	3	0	0
WDR62	NM_001083961	0	3	0	0
MINK1	NM_001024937	0	3	0	0
MINK1	NM_170663	0	3	0	0
AHNAK2	NM_138420	0	3	0	0
OAS1	NM_016816	0	3	0	0
SERPINA10	NM_016186	0	3	0	0
ARHGEF26	NM_015595	0	3	0	0
VWA3B	NM_144992	0	3	0	0
MYO3A	NM_017433	0	3	0	0
MSH3	NM_002439	0	3	0	0
SP110	NM_004510	0	3	0	0
EXO1	NM_130398	0	3	0	0
SP110	NM_001185015	0	3	0	0
SPON2	NM_001128325	0	3	0	0
WDR62	NM_173636	0	3	0	0
TCHH	NM_007113	0	3	0	0
CRYBG3	NM_153605	0	3	0	0
OR51M1	NM_001004756	0	3	0	0
FAM149A	NM_001006655	0	3	0	0
EXO1	NM_003686	0	3	0	0
DMD	NM_000109	0	3	0	0
ZNF519	NM_145287	0	3	0	0
TMPRSS11B	NM_182502	0	3	0	0
ACTL9	NM_178525	0	3	0	0
PTX4	NM_001013658	0	3	0	0
EMR1	NM_001256255	0	3	0	0
EMR1	NM_001256254	0	3	0	0
TAF3	NM_031923	0	3	0	0
AKR7A3	NM_012067	0	3	0	0
SPON2	NM_012445	0	3	0	0
NOL9	NM_024654	0	3	0	0
ANKRD24	NM_133475	0	3	0	0
C4A	NM_001252204	0	3	0	0
SH3RF2	NM_152550	0	3	0	0
C4B	NM_001002029	0	3	0	0
WBSCR27	NM_152559	0	3	0	0
N6AMT1	NM_182749	0	3	0	0
KIAA1210	NM_020721	0	3	0	0
DMD	NM_004009	0	3	0	0
DMD	NM_004006	0	3	0	0
DMD	NM_004007	0	3	0	0
OR8H2	NM_001005200	0	3	0	0
TRIM51	NM_032681	0	3	0	0
EML4	NM_001145076	0	3	0	0
TOPAZ1	NM_001145030	0	3	0	0
ZNF214	NM_013249	0	3	0	0
HCAR3	NM_006018	0	3	0	0
KIAA1683	NM_001145304	0	3	0	0
NUGGC	NM_001010906	0	3	0	0
HKDC1	NM_025130	0	3	0	0
DLAT	NM_001931	0	3	0	0
SPATA31E1	NM_178828	0	3	0	0
EXO1	NM_006027	0	3	0	0
TAS2R4	NM_016944	0	3	0	0
OR6C68	NM_001005519	0	3	0	0
RREB1	NM_001003699	0	3	0	0
RREB1	NM_001003698	0	3	0	0
SERPINA10	NM_001100607	0	3	0	0
FCRL5	NM_001195388	0	3	0	0
SLC22A25	NM_199352	0	3	0	0
FAM149A	NM_015398	0	3	0	0
PUS3	NM_031307	0	3	0	0
TNFRSF10A	NM_003844	0	3	0	0
KCNK15	NM_022358	0	3	0	0
USP17L7	NM_001256869	0	3	0	0
VWA3A	NM_173615	0	3	0	0
ZG16	NM_152338	0	3	0	0
CENPF	NM_016343	0	3	0	0
PRR21	NM_001080835	0	3	0	0
N6AMT1	NM_013240	0	3	0	0
MAGIX	NM_001099680	0	3	0	0
SP110	NM_004509	0	3	0	0
CRB2	NM_173689	0	3	0	0
OR8K1	NM_001002907	0	3	0	0
STK11IP	NM_052902	0	3	0	0
MAGIX	NM_024859	0	3	0	0
OR2M7	NM_001004691	0	3	0	0
SERPINB2	NM_001143818	0	3	0	0
ANO9	NM_001012302	0	3	0	0
HTR3D	NM_182537	0	3	0	0
NT5DC2	NM_001134231	0	3	0	0
FAM220A	NM_001037163	0	3	0	0
IFI16	NM_005531	0	3	0	0
DLC1	NM_182643	0	3	0	0
SERPINB2	NM_002575	0	3	0	0
HTR3D	NM_001145143	0	3	0	0
RGL4	NM_153615	0	3	0	0
DLC1	NM_024767	0	3	0	0
ARHGEF26	NM_001251962	0	3	0	0
ARHGEF26	NM_001251963	0	3	0	0
CILP	NM_003613	0	3	0	0
ETAA1	NM_019002	0	3	0	0
MINK1	NM_015716	0	3	0	0
FEZ2	NM_001042548	0	3	0	0
DMD	NM_004010	0	3	0	0
IGSF22	NM_173588	0	3	0	0
C14orf39	NM_174978	0	3	0	0
FANCA	NM_000135	0	3	0	0
EHBP1L1	NM_001099409	0	3	0	0
GPR116	NM_015234	7	2	0	0
GPR116	NM_001098518	7	2	0	0
WNK1	NM_213655	7	2	0	0
CACNA1H	NM_021098	7	2	0	0
CACNA1H	NM_001005407	7	2	0	0
MYLK	NM_053028	6	2	0	0
MYLK	NM_053026	6	2	0	0
KIAA1324	NM_001267049	6	2	0	0
SCARF2	NM_153334	6	2	0	0
SCARF2	NM_182895	6	2	0	0
WFS1	NM_001145853	5	2	0	0
WNK1	NM_001184985	5	2	0	0
LAMC1	NM_002293	5	2	0	0
WNK1	NM_014823	5	2	0	0
MCC	NM_001085377	5	2	0	0
MYO9B	NM_001130065	5	2	0	0
WNK1	NM_018979	5	2	0	0
MYO9B	NM_004145	5	2	0	0
WFS1	NM_006005	5	2	0	0
ADAMTS17	NM_139057	4	2	0	0
CPZ	NM_003652	4	2	0	0
FLNB	NM_001457	4	2	0	0
FBLN2	NM_001998	4	2	0	0
ZFPM1	NM_153813	4	2	0	0
INADL	NM_176877	4	2	0	0
ZNF155	NM_001260487	4	2	0	0
ZNF155	NM_001260486	4	2	0	0
DCHS2	NM_001142552	4	2	0	0
DHX37	NM_032656	4	2	0	0
TANC1	NM_033394	4	2	0	0
ESPNL	NM_194312	4	2	0	0
FBLN2	NM_001165035	4	2	0	0
ZNF598	NM_178167	4	2	0	0
ESYT2	NM_020728	4	2	0	0
FLNB	NM_001164319	4	2	0	0
FLNB	NM_001164318	4	2	0	0
FLNB	NM_001164317	4	2	0	0
TNR	NM_003285	4	2	0	0
KNDC1	NM_152643	4	2	0	0
FAM198A	NM_001129908	4	2	0	0
ITGA11	NM_001004439	4	2	0	0
CPZ	NM_001014447	4	2	0	0
SIRPG	NM_018556	4	2	0	0
EVC	NM_153717	4	2	0	0
ZNF155	NM_003445	4	2	0	0
ZNF155	NM_001260488	4	2	0	0
FBLN2	NM_001004019	4	2	0	0
ZNF155	NM_198089	4	2	0	0
DYNC2H1	NM_001080463	3	2	0	0
PRRC2C	NM_015172	3	2	0	0
OR1L8	NM_001004454	3	2	0	0
ADAM8	NM_001164490	3	2	0	0
PDE4DIP	NM_001002812	3	2	1	0
PDE4DIP	NM_001002811	3	2	1	0
AQPEP	NM_173800	3	2	0	0
DMBT1	NM_007329	3	2	0	0
DYNC2H1	NM_001377	3	2	0	0
KIF2B	NM_032559	3	2	0	0
SLC4A3	NM_201574	3	2	0	0
OR2T27	NM_001001824	3	2	0	0
TMEM132C	NM_001136103	3	2	0	0
UMODL1	NM_001199528	3	2	0	0
KCNJ18	NM_001194958	3	2	0	0
KCNJ12	NM_021012	3	2	0	0
C15orf39	NM_015492	3	2	0	0
FRAS1	NM_025074	3	2	0	0
NBPF3	NM_001256417	3	2	0	0
MYO3B	NM_001083615	3	2	0	0
SOHLH1	NM_001012415	3	2	0	0
UMODL1	NM_001004416	3	2	0	0
FUT5	NM_002034	3	2	0	0
RPS6KA2	NM_001006932	3	2	0	0
KRTAP10-9	NM_198690	3	2	0	0
ITIH5	NM_030569	3	2	0	0
LONRF2	NM_198461	3	2	0	0
SORL1	NM_003105	3	2	0	0
IQGAP2	NM_006633	3	2	0	0
ADAM8	NM_001109	3	2	0	0
C8orf73	NM_001100878	3	2	0	0
OR51B2	NM_033180	3	2	0	0
DMBT1	NM_004406	3	2	0	0
DMBT1	NM_017579	3	2	0	0
MYO3B	NM_138995	3	2	0	0
PIGZ	NM_025163	3	2	0	0
DHTKD1	NM_018706	3	2	0	0
SLC4A3	NM_005070	3	2	0	0
PRODH	NM_001195226	3	2	0	0
MAST2	NM_015112	2	2	0	0
DCHS2	NM_017639	2	2	0	0
PTPRN2	NM_002847	2	2	0	0
COG3	NM_031431	2	2	0	0
FAM135B	NM_015912	2	2	0	0
APOBEC3B	NM_004900	2	2	0	0
SIRPA	NM_080792	2	2	0	0
SLC6A5	NM_004211	2	2	0	0
ZNF610	NM_173530	2	2	0	0
PDE1C	NM_001191058	2	2	0	0
TCF15	NM_004609	2	2	0	0
KLK10	NM_002776	2	2	0	0
PZP	NM_002864	2	2	0	0
FGFR4	NM_002011	2	2	0	0
SLC30A9	NM_006345	2	2	0	0
DDX11	NM_001257145	2	2	0	0
PCLO	NM_014510	2	2	0	0
POTEB	NM_207355	2	2	0	0
ECHDC3	NM_024693	2	2	0	0
APOBEC3B	NM_001270411	2	2	0	0
GPAM	NM_020918	2	2	0	0
NIN	NM_182946	2	2	0	0
NIN	NM_182944	2	2	0	0
TXNDC2	NM_032243	2	2	0	0
MPP2	NM_005374	2	2	0	0
PSG4	NM_213633	2	2	0	0
CXCL16	NM_022059	2	2	0	0
COL11A1	NM_080630	2	2	0	0
MAP9	NM_001039580	2	2	0	0
NID1	NM_002508	2	2	0	0
DDX11	NM_030653	2	2	0	0
SMARCAD1	NM_001128429	2	2	0	0
DDX11	NM_004399	2	2	0	0
TTLL13	NM_001029964	2	2	0	0
CTU2	NM_001012762	2	2	0	0
FAM181B	NM_175885	2	2	0	0
KRT75	NM_004693	2	2	0	0
PTPRN2	NM_130842	2	2	0	0
PTPRN2	NM_130843	2	2	0	0
MB21D1	NM_138441	2	2	0	0
SIRPA	NM_001040023	2	2	0	0
CDT1	NM_030928	2	2	0	0
CXCL16	NM_001100812	2	2	0	0
ZNF30	NM_001099438	2	2	0	0
CPAMD8	NM_015692	2	2	0	0
LRP2	NM_004525	2	2	0	0
OR7A17	NM_030901	2	2	0	0
NUP210	NM_024923	2	2	0	0
CELSR1	NM_014246	2	2	0	0
SMARCAD1	NM_020159	2	2	0	0
OBSL1	NM_001173431	2	2	0	0
BTBD16	NM_144587	2	2	0	0
TRPM1	NM_001252024	2	2	0	0
TRPM1	NM_001252020	2	2	0	0
MYO1G	NM_033054	2	2	0	0
PLXNB2	NM_012401	2	2	0	0
MRVI1	NM_001098579	2	2	0	0
SI	NM_001041	2	2	0	0
SCNN1D	NM_001130413	2	2	0	0
COL11A1	NM_001854	2	2	0	0
GPAM	NM_001244949	2	2	0	0
ZNF30	NM_001099437	2	2	0	0
FRMD4B	NM_015123	2	2	0	0
BTN1A1	NM_001732	2	2	0	0
OR8G5	NM_001005198	2	2	0	0
TTC3	NM_003316	2	2	0	0
OR1A2	NM_012352	2	2	0	0
MRVI1	NM_130385	2	2	0	0
TTC3	NM_001001894	2	2	0	0
ARHGEF10L	NM_001011722	2	2	0	0
PRAMEF1	NM_023013	2	2	0	0
PCSK9	NM_174936	2	2	0	0
FGFR4	NM_213647	2	2	0	0
COL11A1	NM_080629	2	2	0	0
PSG11	NM_002785	2	2	0	0
DHDH	NM_014475	2	2	0	0
NLRP14	NM_176822	2	2	0	0
ITIH5	NM_032817	2	2	0	0
KIF17	NM_001122819	2	2	0	0
TNXB	NM_019105	2	2	0	0
OR1I1	NM_001004713	2	2	0	0
CCDC9	NM_015603	2	2	0	0
RECQL4	NM_004260	2	2	0	0
SLCO1B3	NM_019844	2	2	0	0
KLK10	NM_145888	2	2	0	0
SMARCAD1	NM_001128430	2	2	0	0
CFH	NM_000186	2	2	0	0
CTU2	NM_001012759	2	2	0	0
KIF17	NM_020816	2	2	0	0
SLC29A3	NM_018344	2	2	0	0
ATP13A5	NM_198505	2	2	0	0
KCNC3	NM_004977	2	2	0	0
COL11A1	NM_001190709	2	2	0	0
USP36	NM_025090	2	2	0	0
ADH4	NM_000670	2	2	0	0
SIRPA	NM_001040022	2	2	0	0
DISP2	NM_033510	2	2	0	0
ARHGEF10L	NM_018125	2	2	0	0
TCEANC	NM_152634	2	2	0	0
NT5C3L	NM_052935	2	2	0	0
IVL	NM_005547	2	2	0	0
KIAA1614	NM_020950	2	2	0	0
SOHLH1	NM_001101677	2	2	0	0
R3HCC1	NM_001136108	2	2	0	0
TAF1B	NM_005680	2	2	0	0
HELQ	NM_133636	2	2	0	0
ALMS1	NM_015120	2	2	0	0
KLK10	NM_001077500	2	2	0	0
EXOC3L4	NM_001077594	2	2	0	0
TRPM1	NM_002420	2	2	0	0
ZNF610	NM_001161427	2	2	0	0
ZNF610	NM_001161426	2	2	0	0
ZNF610	NM_001161425	2	2	0	0
PCLO	NM_033026	2	2	0	0
TXNDC2	NM_001098529	2	2	0	0
ZNF30	NM_194325	2	2	0	0
NIN	NM_020921	2	2	0	0
DNAH7	NM_018897	2	2	0	0
TMEM187	NM_003492	2	2	0	0
IREB2	NM_004136	1	2	0	0
KIAA0586	NM_001244193	1	2	0	0
KIAA0586	NM_001244191	1	2	0	0
ACSM2A	NM_001010845	1	2	0	0
DGKG	NM_001346	1	2	0	0
SGSM2	NM_001098509	1	2	0	0
KIR2DL4	NM_001080770	1	2	0	0
FAM90A1	NM_018088	1	2	0	0
KLK1	NM_002257	1	2	0	0
CR1	NM_000573	1	2	0	0
KIAA0586	NM_001244190	1	2	0	0
CCDC102B	NM_024781	1	2	0	0
NSUN7	NM_024677	1	2	0	0
KIAA0947	NM_015325	1	2	0	0
UBAP2	NM_018449	1	2	0	0
TGOLN2	NM_001206841	1	2	0	0
ZNF695	NM_020394	1	2	0	0
ABCA1	NM_005502	1	2	0	0
DUSP13	NM_001007273	1	2	0	0
PARD3B	NM_205863	1	2	0	0
C5orf20	NM_130848	1	2	1	0
XRCC1	NM_006297	1	2	0	0
KIAA0586	NM_001244192	1	2	0	0
CYBA	NM_000101	1	2	0	0
TMEM158	NM_015444	1	2	0	0
ECHS1	NM_004092	1	2	0	0
KRTAP10-3	NM_198696	1	2	0	0
SGSM2	NM_014853	1	2	0	0
KRT77	NM_175078	1	2	0	0
MRVI1	NM_001206880	1	2	0	0
PRKCDBP	NM_145040	1	2	0	0
TPSG1	NM_012467	1	2	0	0
THEM5	NM_182578	1	2	0	0
DSC3	NM_001941	1	2	0	0
DGKG	NM_001080744	1	2	0	0
DGKG	NM_001080745	1	2	0	0
LOC100505478	NM_001199233	1	2	0	0
USH2A	NM_007123	1	2	0	0
PGLYRP4	NM_020393	1	2	0	0
TSPYL1	NM_003309	1	2	0	0
CSF1	NM_172212	1	2	0	0
CYP2D6	NM_000106	1	2	0	0
TNC	NM_002160	1	2	0	0
ARHGEF18	NM_015318	1	2	0	0
ZNF415	NM_001164309	1	2	0	0
CYP2D6	NM_001025161	1	2	0	0
CA6	NM_001270500	1	2	0	0
CCDC102B	NM_001093729	1	2	0	0
ZNF415	NM_018355	1	2	0	0
WDR38	NM_001045476	1	2	0	0
OR7G2	NM_001005193	1	2	0	0
WDR78	NM_207014	1	2	0	0
RYR3	NM_001243996	1	2	0	0
PDLIM5	NM_001256426	1	2	0	0
SALL3	NM_171999	1	2	0	0
DFNB31	NM_015404	1	2	0	0
LILRB4	NM_006847	1	2	0	0
APIP	NM_015957	1	2	0	0
HEATR5A	NM_015473	1	2	0	0
FLG2	NM_001014342	1	2	0	0
NSD1	NM_022455	1	2	0	0
ARHGEF18	NM_001130955	1	2	0	0
BRWD1	NM_033656	1	2	0	0
LGALS8	NM_006499	1	2	0	0
SETX	NM_015046	1	2	0	0
FBRSL1	NM_001142641	1	2	0	0
CD200R1	NM_138939	1	2	0	0
BCL2A1	NM_001114735	1	2	0	0
FBN2	NM_001999	1	2	0	0
OR2A25	NM_001004488	1	2	0	0
FREM2	NM_207361	1	2	0	0
FBXW8	NM_153348	1	2	0	0
COL6A3	NM_004369	1	2	0	0
KRT6B	NM_005555	1	2	0	0
PLA2G4C	NM_001159322	1	2	0	0
PLA2G4C	NM_001159323	1	2	0	0
RHBG	NM_020407	1	2	0	0
DUOX2	NM_014080	1	2	0	0
SULT1C3	NM_001008743	1	2	0	0
KIAA1377	NM_020802	1	2	0	0
OR2B11	NM_001004492	1	2	0	0
RGS3	NM_144489	1	2	0	0
CASR	NM_000388	1	2	0	0
ZNF772	NM_001024596	1	2	0	0
PKD1L1	NM_138295	1	2	0	0
RHBG	NM_001256395	1	2	0	0
RHBG	NM_001256396	1	2	0	0
NSD1	NM_172349	1	2	0	0
PLEKHH3	NM_024927	1	2	0	0
NPC1	NM_000271	1	2	0	0
COL4A3	NM_000091	1	2	0	0
KLRC4	NM_013431	1	2	0	0
SEMA4B	NM_198925	1	2	0	0
ZNF772	NM_001144068	1	2	0	0
CNTRL	NM_007018	1	2	0	0
C9orf66	NM_152569	1	2	0	0
NBPF16	NM_001102663	1	2	0	0
COL27A1	NM_032888	1	2	0	0
ENTPD6	NM_001247	1	2	0	0
ADAMTS8	NM_007037	1	2	0	0
PNPLA7	NM_152286	1	2	0	0
C7orf63	NM_001160138	1	2	0	0
SLC22A1	NM_003057	1	2	0	0
SYT16	NM_031914	1	2	0	0
PARD3B	NM_057177	1	2	0	0
CDH17	NM_001144663	1	2	0	0
ADAR	NM_015840	1	2	0	0
ADAR	NM_015841	1	2	0	0
ASB15	NM_080928	1	2	0	0
TOR1AIP1	NM_015602	1	2	0	0
REXO1	NM_020695	1	2	0	0
COL6A3	NM_057167	1	2	0	0
COL6A3	NM_057166	1	2	0	0
ZNF419	NM_001098492	1	2	0	0
NPHS1	NM_004646	1	2	0	0
ADAR	NM_001111	1	2	0	0
NISCH	NM_007184	1	2	0	0
RGMA	NM_001166283	1	2	0	0
ZNF80	NM_007136	1	2	0	0
LGALS8	NM_201545	1	2	0	0
LGALS8	NM_201544	1	2	0	0
LGALS8	NM_201543	1	2	0	0
PLEKHA6	NM_014935	1	2	0	0
RBMXL3	NM_001145346	1	2	0	0
LCN15	NM_203347	1	2	0	0
LILRB4	NM_001081438	1	2	0	0
QSER1	NM_001076786	1	2	0	0
TPSD1	NM_012217	1	2	0	0
CR1	NM_000651	1	2	0	0
RAB11FIP1	NM_001002814	1	2	0	0
TRIM50	NM_178125	1	2	0	0
MAGEB3	NM_002365	1	2	0	0
SYDE2	NM_032184	1	2	0	0
C17orf70	NM_025161	1	2	0	0
MMRN2	NM_024756	1	2	0	0
SLC44A4	NM_001178044	1	2	0	0
SLC44A4	NM_001178045	1	2	0	0
ATG2B	NM_018036	1	2	0	0
ZNF853	NM_017560	1	2	0	0
CIITA	NM_000246	1	2	0	0
KIAA0586	NM_001244189	1	2	0	0
PCM1	NM_006197	1	2	0	0
PABPC4L	NM_001114734	1	2	0	0
DIDO1	NM_033081	1	2	0	0
GANC	NM_198141	1	2	0	0
LIPC	NM_000236	1	2	0	0
COL4A1	NM_001845	1	2	0	0
PRAMEF13	NM_001024661	1	2	0	0
RTP4	NM_022147	1	2	0	0
MIA2	NM_054024	1	2	0	0
KIAA1107	NM_015237	1	2	0	0
SCN10A	NM_006514	1	2	0	0
MCPH1	NM_001172575	1	2	0	0
SIGLEC12	NM_053003	1	2	0	0
WDR60	NM_018051	1	2	0	0
TMEM177	NM_001105199	1	2	0	0
TMEM177	NM_001105198	1	2	0	0
P2RY2	NM_176071	1	2	0	0
P2RY2	NM_176072	1	2	0	0
KRT24	NM_019016	1	2	0	0
AADACL3	NM_001103170	1	2	0	0
PROB1	NM_001161546	1	2	0	0
RTTN	NM_173630	1	2	0	0
TREML4	NM_198153	1	2	0	0
CHL1	NM_006614	1	2	0	0
KRT13	NM_002274	1	2	0	0
SLC22A1	NM_153187	1	2	0	0
C1orf173	NM_001002912	1	2	0	0
APOBEC3F	NM_145298	1	2	0	0
CD200R1	NM_138940	1	2	0	0
EIF2AK4	NM_001013703	1	2	0	0
PCDP1	NM_001271049	1	2	0	0
AHSG	NM_001622	1	2	0	0
LEPR	NM_002303	1	2	0	0
HOXA4	NM_002141	1	2	0	0
OR2A14	NM_001001659	1	2	0	0
WDR27	NM_182552	1	2	0	0
RAI1	NM_030665	1	2	0	0
TOR1AIP1	NM_001267578	1	2	0	0
TAS2R43	NM_176884	1	2	0	0
ASTL	NM_001002036	1	2	0	0
ASIC4	NM_182847	1	2	0	0
IQSEC3	NM_001170738	1	2	0	0
TLR1	NM_003263	1	2	0	0
P2RY2	NM_002564	1	2	0	0
TATDN2	NM_014760	1	2	0	0
PCDHA1	NM_031410	1	2	0	0
AATK	NM_004920	1	2	0	0
CCDC164	NM_145038	1	2	0	0
PNPLA7	NM_001098537	1	2	0	0
PIK3R2	NM_005027	1	2	0	0
KIAA0586	NM_014749	1	2	0	0
COL5A3	NM_015719	1	2	0	0
CHL1	NM_001253387	1	2	0	0
RHOT2	NM_138769	1	2	0	0
KRT13	NM_153490	1	2	0	0
ISX	NM_001008494	1	2	0	0
RYR3	NM_001036	1	2	0	0
DIDO1	NM_001193369	1	2	0	0
ADRB2	NM_000024	1	2	0	0
DFNB31	NM_001173425	1	2	0	0
HRG	NM_000412	1	2	0	0
PARD3B	NM_152526	1	2	0	0
CDH17	NM_004063	1	2	0	0
EYS	NM_001142800	1	2	0	0
AMH	NM_000479	1	2	0	0
ZNF419	NM_024691	1	2	0	0
BRWD1	NM_018963	1	2	0	0
TMEM177	NM_030577	1	2	0	0
ALS2CR11	NM_001168221	1	2	0	0
AATK	NM_001080395	1	2	0	0
CSF1	NM_000757	1	2	0	0
SSC5D	NM_001144950	1	2	0	0
TEP1	NM_007110	1	2	0	0
TMEM171	NM_173490	1	2	0	0
ZNF415	NM_001136038	1	2	0	0
CASR	NM_001178065	1	2	0	0
SPDL1	NM_017785	1	2	0	0
TMEM171	NM_001161342	1	2	0	0
SLC44A4	NM_025257	1	2	0	0
TIMELESS	NM_003920	1	2	0	0
TG	NM_003235	1	2	0	0
ZNF419	NM_001098491	1	2	0	0
ZNF419	NM_001098493	1	2	0	0
ARRDC4	NM_183376	1	2	0	0
CDHR5	NM_031264	1	2	0	0
C7orf63	NM_001039706	1	2	0	0
PTGFRN	NM_020440	1	2	0	0
MTA1	NM_004689	1	2	0	0
CHRNA2	NM_000742	1	2	0	0
DSC3	NM_024423	1	2	0	0
SLIT3	NM_003062	1	2	0	0
OR8B3	NM_001005467	1	2	0	0
SLC22A14	NM_004803	1	2	0	0
PLA2G4C	NM_003706	1	2	0	0
SH3BGR	NM_007341	1	2	0	0
KIAA1551	NM_018169	1	2	0	0
PCDHA1	NM_018900	1	2	0	0
SEMA4B	NM_020210	1	2	0	0
KRT7	NM_005556	1	2	0	0
IFI16	NM_001206567	0	2	0	0
UPK3B	NM_182684	0	2	0	0
PLK4	NM_001190801	0	2	0	0
FAM20A	NM_017565	0	2	0	0
OR2C3	NM_198074	0	2	0	0
TPO	NM_000547	0	2	0	0
NEDD4	NM_198400	0	2	0	0
OR6B3	NM_173351	0	2	0	0
CORIN	NM_006587	0	2	0	0
TBC1D25	NM_002536	0	2	0	0
RAG1	NM_000448	0	2	0	0
CTAGE5	NM_001247989	0	2	0	0
RNASE9	NM_001110358	0	2	0	0
RNASE9	NM_001110359	0	2	0	0
RNASE9	NM_001110356	0	2	0	0
RNASE9	NM_001110357	0	2	0	0
FAM58BP	NM_001105517	0	2	0	0
PODXL	NM_005397	0	2	0	0
MBIP	NM_016586	0	2	0	0
WBP2NL	NM_152613	0	2	0	0
OR4M2	NM_001004719	0	2	0	0
ZNF695	NM_001204221	0	2	0	0
ANO10	NM_001204831	0	2	0	0
GM2A	NM_001167607	0	2	0	0
CLEC4F	NM_173535	0	2	0	0
PTPN12	NM_001131009	0	2	0	0
NEDD4	NM_006154	0	2	0	0
LY75-CD302	NM_001198759	0	2	0	0
AURKA	NM_198434	0	2	0	0
AURKA	NM_198435	0	2	0	0
AURKA	NM_198436	0	2	0	0
AURKA	NM_198437	0	2	0	0
AURKA	NM_198433	0	2	0	0
LRCOL1	NM_001195520	0	2	0	0
SLC52A1	NM_017986	0	2	0	0
ADAMTS10	NM_030957	0	2	0	0
FUT3	NM_001097640	0	2	0	0
ADGB	NM_024694	0	2	0	0
SIGLEC12	NM_033329	0	2	0	0
GYG2	NM_001079855	0	2	0	0
GTPBP10	NM_033107	0	2	0	0
ZNF683	NM_001114759	0	2	0	0
CHAF1A	NM_005483	0	2	0	0
CSMD3	NM_198123	0	2	0	0
CSMD3	NM_198124	0	2	0	0
LOXHD1	NM_001145472	0	2	0	0
LOC100293534	NM_001242823	0	2	0	0
CYP2A7	NM_000764	0	2	0	0
ACOT2	NM_006821	0	2	0	0
CDC20B	NM_001145734	0	2	0	0
OR52H1	NM_001005289	0	2	0	0
PIWIL3	NM_001008496	0	2	0	0
KRT27	NM_181537	0	2	0	0
CDK5RAP2	NM_001011649	0	2	0	0
IFNAR2	NM_000874	0	2	0	0
ZNF543	NM_213598	0	2	0	0
EDA2R	NM_001199687	0	2	0	0
NLE1	NM_018096	0	2	0	0
SETDB2	NM_001160308	0	2	0	0
GPR35	NM_001195382	0	2	0	0
PCDHA2	NM_031495	0	2	0	0
C19orf48	NM_199249	0	2	0	0
RINL	NM_001195833	0	2	0	0
AMACR	NM_001167595	0	2	0	0
PNLIPRP3	NM_001011709	0	2	0	0
TRAPPC8	NM_014939	0	2	0	0
DUSP5	NM_004419	0	2	0	0
CPEB2	NM_182485	0	2	0	0
TRDN	NM_001251987	0	2	0	0
FAM154A	NM_153707	0	2	0	0
SFTPD	NM_003019	0	2	0	0
CCDC17	NM_001190182	0	2	0	0
PCDHA2	NM_018905	0	2	0	0
CCT6B	NM_006584	0	2	0	0
CGNL1	NM_032866	0	2	0	0
DDX43	NM_018665	0	2	0	0
CPEB2	NM_001177384	0	2	0	0
CPEB2	NM_001177383	0	2	0	0
CPEB2	NM_001177382	0	2	0	0
CPEB2	NM_001177381	0	2	0	0
AGAP7	NM_001077685	0	2	0	0
ADAT1	NM_012091	0	2	0	0
KIR2DL4	NM_001080772	0	2	0	0
NWD1	NM_001007525	0	2	0	0
CD5	NM_014207	0	2	0	0
AADACL3	NM_001103169	0	2	0	0
ZBP1	NM_001160417	0	2	0	0
CLEC1B	NM_001099431	0	2	0	0
TLR10	NM_001195108	0	2	0	0
TLR10	NM_001195106	0	2	0	0
TLR10	NM_001195107	0	2	0	0
TPO	NM_175721	0	2	0	0
RWDD3	NM_001128142	0	2	0	0
DHRSX	NM_145177	0	2	0	0
LRMP	NM_006152	0	2	0	0
LEPR	NM_001198689	0	2	0	0
LEPR	NM_001198688	0	2	0	0
LEPR	NM_001198687	0	2	0	0
EIF4G1	NM_198241	0	2	0	0
EIF4G1	NM_198244	0	2	0	0
ZMYM5	NM_001142684	0	2	0	0
TBC1D1	NM_001253912	0	2	0	0
TLR10	NM_001017388	0	2	0	0
OR5B17	NM_001005489	0	2	0	0
TRIM69	NM_182985	0	2	0	0
TPO	NM_001206745	0	2	0	0
TPO	NM_001206744	0	2	0	0
ARMC9	NM_025139	0	2	0	0
TBC1D1	NM_015173	0	2	0	0
BTLA	NM_181780	0	2	0	0
OR6Q1	NM_001005186	0	2	0	0
KIAA1984	NM_001039374	0	2	0	0
CLEC1B	NM_016509	0	2	0	0
ACPT	NM_033068	0	2	0	0
SOWAHA	NM_175873	0	2	0	0
SPECC1L	NM_001145468	0	2	0	0
ARHGEF40	NM_018071	0	2	0	0
PLXNB3	NM_001163257	0	2	0	0
FAM208A	NM_001112736	0	2	0	0
NUDCD1	NM_032869	0	2	0	0
LOXHD1	NM_144612	0	2	0	0
ASTN1	NM_207108	0	2	0	0
EGF	NM_001963	0	2	0	0
TTC21B	NM_024753	0	2	0	0
ZFP62	NM_001172638	0	2	0	0
DCC	NM_005215	0	2	0	0
NLRX1	NM_170722	0	2	0	0
PDLIM5	NM_001256425	0	2	0	0
PDLIM5	NM_001256428	0	2	0	0
PDLIM5	NM_001256427	0	2	0	0
EDA2R	NM_021783	0	2	0	0
FXYD5	NM_144779	0	2	0	0
OR52N1	NM_001001913	0	2	0	0
GM2A	NM_000405	0	2	0	0
CLCNKA	NM_004070	0	2	0	0
BCL2A1	NM_004049	0	2	0	0
SPECC1L	NM_001254732	0	2	0	0
BCO2	NM_031938	0	2	0	0
MTIF2	NM_002453	0	2	0	0
DPP10	NM_020868	0	2	0	0
GPR62	NM_080865	0	2	0	0
FUT3	NM_001097641	0	2	0	0
SERHL2	NM_014509	0	2	0	0
ROR2	NM_004560	0	2	0	0
MAP7D3	NM_001173517	0	2	0	0
CD86	NM_006889	0	2	0	0
MAGEA10	NM_001251828	0	2	0	0
LSP1	NM_001242932	0	2	0	0
SIGLEC9	NM_001198558	0	2	0	0
BTBD11	NM_001018072	0	2	0	0
ZBP1	NM_030776	0	2	0	0
ISCU	NM_213595	0	2	0	0
SIGLEC9	NM_014441	0	2	0	0
TRPV1	NM_018727	0	2	0	0
SLC52A1	NM_001104577	0	2	0	0
TRIM49L1	NM_001105522	0	2	0	0
KRT10	NM_000421	0	2	0	0
PTPN12	NM_001131008	0	2	0	0
FPR1	NM_001193306	0	2	0	0
PWWP2B	NM_001098637	0	2	0	0
ZFP62	NM_152283	0	2	0	0
MTIF2	NM_001005369	0	2	0	0
CD86	NM_001206924	0	2	0	0
CD86	NM_001206925	0	2	0	0
GYG2	NM_003918	0	2	0	0
NPVF	NM_022150	0	2	0	0
BRDT	NM_001726	0	2	0	0
FRRS1L	NM_014334	0	2	0	0
CENPN	NM_001270474	0	2	0	0
ZNF239	NM_005674	0	2	0	0
TMEM44	NM_001166305	0	2	0	0
PTPLA	NM_014241	0	2	0	0
NLRX1	NM_024618	0	2	0	0
CEP55	NM_001127182	0	2	0	0
ABCA5	NM_018672	0	2	0	0
C12orf66	NM_152440	0	2	0	0
CCDC176	NM_025057	0	2	0	0
PDLIM5	NM_001011513	0	2	0	0
RRBP1	NM_001042576	0	2	0	0
SMR3A	NM_012390	0	2	0	0
EFCAB5	NM_001145053	0	2	0	0
FAM177B	NM_207468	0	2	0	0
PSMD9	NM_002813	0	2	0	0
ZAR1	NM_175619	0	2	0	0
KHNYN	NM_015299	0	2	0	0
AMACR	NM_014324	0	2	0	0
PWWP2B	NM_138499	0	2	0	0
BPIFB4	NM_182519	0	2	0	0
HYAL2	NM_033158	0	2	0	0
OR10R2	NM_001004472	0	2	0	0
HYAL2	NM_003773	0	2	0	0
ATP5SL	NM_001167871	0	2	0	0
ABCG8	NM_022437	0	2	0	0
FSHR	NM_181446	0	2	0	0
PLEK	NM_002664	0	2	0	0
EFCAB5	NM_198529	0	2	0	0
PIN4	NM_006223	0	2	0	0
ZNF142	NM_001105537	0	2	0	0
LRRC34	NM_001172780	0	2	0	0
BANF2	NM_001159495	0	2	0	0
USP45	NM_001080481	0	2	0	0
MAGIX	NM_001099681	0	2	0	0
OR2T29	NM_001004694	0	2	0	0
DPP10	NM_001178034	0	2	0	0
NCR2	NM_004828	0	2	0	0
CCT6B	NM_001193529	0	2	0	0
RPS6KL1	NM_031464	0	2	0	0
CSMD3	NM_052900	0	2	0	0
FUT3	NM_000149	0	2	0	0
RNASE7	NM_032572	0	2	0	0
IFNAR2	NM_207584	0	2	0	0
OR2T5	NM_001004697	0	2	0	0
PKD2L2	NM_014386	0	2	0	0
ATG10	NM_001131028	0	2	0	0
MAP7D3	NM_001173516	0	2	0	0
CYP2A7	NM_030589	0	2	0	0
SPRR1A	NM_005987	0	2	0	0
ATP7B	NM_000053	0	2	0	0
SYNC	NM_030786	0	2	0	0
SON	NM_032195	0	2	0	0
ZBP1	NM_001160418	0	2	0	0
MACC1	NM_182762	0	2	0	0
MAGIX	NM_001099682	0	2	0	0
DST	NM_015548	0	2	0	0
USP24	NM_015306	0	2	0	0
ZBTB40	NM_001083621	0	2	0	0
BRDT	NM_207189	0	2	0	0
CFHR4	NM_001201551	0	2	0	0
CFHR4	NM_001201550	0	2	0	0
PKD2L2	NM_001258448	0	2	0	0
LACTB	NM_032857	0	2	0	0
C8orf48	NM_001007090	0	2	0	0
SLC35G6	NM_001102614	0	2	1	0
MRC1	NM_002438	0	2	0	0
DPP10	NM_001178037	0	2	0	0
DPP10	NM_001178036	0	2	0	0
CCDC178	NM_198995	0	2	0	0
LEPR	NM_001003679	0	2	0	0
BCO2	NM_001256400	0	2	0	0
MAGEA10	NM_021048	0	2	0	0
OAS1	NM_001032409	0	2	0	0
PLK4	NM_001190799	0	2	0	0
GLI3	NM_000168	0	2	0	0
MRPL52	NM_181307	0	2	0	0
IFT74	NM_001099223	0	2	0	0
IFT74	NM_001099222	0	2	0	0
ATG10	NM_031482	0	2	0	0
MAGEA10	NM_001011543	0	2	0	0
DEPTOR	NM_022783	0	2	0	0
LRMP	NM_001204126	0	2	0	0
LRMP	NM_001204127	0	2	0	0
GDPGP1	NM_001013657	0	2	0	0
NOSTRIN	NM_001171631	0	2	0	0
DEFB107A	NM_001037668	0	2	0	0
TUSC5	NM_172367	0	2	0	0
KLK7	NM_001243126	0	2	0	0
FPR1	NM_002029	0	2	0	0
OR1Q1	NM_012364	0	2	0	0
BANF2	NM_001014977	0	2	0	0
LY75	NM_002349	0	2	0	0
BCO2	NM_001256397	0	2	0	0
MS4A13	NM_001012417	0	2	0	0
EDA2R	NM_001242310	0	2	0	0
KIAA1683	NM_001145305	0	2	0	0
EGF	NM_001178131	0	2	0	0
ZNF419	NM_001098495	0	2	0	0
ZNF419	NM_001098496	0	2	0	0
PLXNB3	NM_005393	0	2	0	0
MORC1	NM_014429	0	2	0	0
ZNF239	NM_001099282	0	2	0	0
ZNF239	NM_001099283	0	2	0	0
ZNF239	NM_001099284	0	2	0	0
OR4C16	NM_001004701	0	2	0	0
CD86	NM_176892	0	2	0	0
SCAPER	NM_020843	0	2	0	0
RREB1	NM_001003700	0	2	0	0
FNIP1	NM_133372	0	2	0	0
C4orf45	NM_152543	0	2	0	0
RNASE9	NM_001110361	0	2	0	0
RNASE9	NM_001110360	0	2	0	0
DMKN	NM_001126056	0	2	0	0
OVCH2	NM_198185	0	2	0	0
CR1L	NM_175710	0	2	0	0
BPIFB6	NM_174897	0	2	0	0
C4orf22	NM_001206997	0	2	0	0
IFT74	NM_001099224	0	2	0	0
CTBP2	NM_022802	0	2	0	0
NXPE4	NM_017678	0	2	0	0
RWDD3	NM_015485	0	2	0	0
MYEF2	NM_016132	0	2	0	0
PRG3	NM_006093	0	2	0	0
C2orf80	NM_001099334	0	2	0	0
HTR3D	NM_001163646	0	2	0	0
TUBGCP6	NM_020461	0	2	0	0
OVGP1	NM_002557	0	2	0	0
MRPL52	NM_178336	0	2	0	0
CCDC71	NM_022903	0	2	0	0
CD300LF	NM_139018	0	2	0	0
PODXL	NM_001018111	0	2	0	0
CLCNKA	NM_001042704	0	2	0	0
ASTN1	NM_004319	0	2	0	0
ZNF708	NM_021269	0	2	0	0
APOL5	NM_030642	0	2	0	0
RHBDF2	NM_024599	0	2	0	0
ZNF777	NM_015694	0	2	0	0
PEAR1	NM_001080471	0	2	0	0
KBTBD5	NM_152393	0	2	0	0
ZNF578	NM_001099694	0	2	0	0
OR2J3	NM_001005216	0	2	0	0
GYG2	NM_001184704	0	2	0	0
GYG2	NM_001184703	0	2	0	0
GYG2	NM_001184702	0	2	0	0
BANF2	NM_178477	0	2	0	0
MICB	NM_005931	0	2	0	0
GOLGA1	NM_002077	0	2	0	0
USP42	NM_032172	0	2	0	0
SBK2	NM_001101401	0	2	0	0
LY75-CD302	NM_001198760	0	2	0	0
CGNL1	NM_001252335	0	2	0	0
SIX5	NM_175875	0	2	0	0
MYOM1	NM_003803	0	2	0	0
TLR10	NM_030956	0	2	0	0
ZNF571	NM_016536	0	2	0	0
FAM63A	NM_001163258	0	2	0	0
SYNC	NM_001161708	0	2	0	0
HGC6.3	NM_001129895	0	2	0	0
TRIM49DP	NM_001206627	0	2	0	0
SETDB2	NM_031915	0	2	0	0
TPO	NM_175719	0	2	0	0
OR52W1	NM_001005178	0	2	0	0
C19orf48	NM_199250	0	2	0	0
GBP2	NM_004120	0	2	0	0
LRRC34	NM_001172779	0	2	0	0
WBSCR28	NM_182504	0	2	0	0
SCN7A	NM_002976	0	2	0	0
COQ3	NM_017421	0	2	0	0
BRDT	NM_001242805	0	2	0	0
BRDT	NM_001242806	0	2	0	0
BRDT	NM_001242807	0	2	0	0
BRDT	NM_001242808	0	2	0	0
CENPN	NM_001100625	0	2	0	0
CD86	NM_175862	0	2	0	0
FNIP1	NM_001008738	0	2	0	0
HTR3C	NM_130770	0	2	0	0
CRIPAK	NM_175918	0	2	0	0
GLB1L3	NM_001080407	0	2	0	0
MMP8	NM_002424	0	2	0	0
MBIP	NM_001144891	0	2	0	0
ERCC5	NM_000123	0	2	0	0
APOC4	NM_001646	0	2	0	0
AIP	NM_003977	0	2	0	0
TAS2R38	NM_176817	0	2	0	0
OR51A4	NM_001005329	0	2	0	0
PTPN12	NM_002835	0	2	0	0
ABCA5	NM_172232	0	2	0	0
CNGB3	NM_019098	0	2	0	0
WDR52	NM_001164496	0	2	0	0
MS4A13	NM_001100909	0	2	0	0
FOCAD	NM_017794	0	2	0	0
PDLIM5	NM_006457	0	2	0	0
FXYD5	NM_014164	0	2	0	0
HAAO	NM_012205	0	2	0	0
MOGS	NM_006302	0	2	0	0
GJB7	NM_198568	0	2	0	0
CENPN	NM_001100624	0	2	0	0
DPP10	NM_001004360	0	2	0	0
OR2T11	NM_001001964	0	2	0	0
KRT15	NM_002275	0	2	0	0
SAPCD2	NM_178448	0	2	0	0
OR13D1	NM_001004484	0	2	0	0
BPIFB3	NM_182658	0	2	0	0
TNFRSF10D	NM_003840	0	2	0	0
GLIS3	NM_152629	0	2	0	0
TMEM176A	NM_018487	0	2	0	0
GPR35	NM_001195381	0	2	0	0
KRTAP10-11	NM_198692	0	2	0	0
MRPL52	NM_180982	0	2	0	0
FXYD5	NM_001164605	0	2	0	0
IL23R	NM_144701	0	2	0	0
SLC5A3	NM_006933	0	2	0	0
GPR113	NM_153835	0	2	0	0
FOXQ1	NM_033260	0	2	0	0
AMICA1	NM_153206	0	2	0	0
PPP1R12C	NM_017607	0	2	0	0
BIVM-ERCC5	NM_001204425	0	2	0	0
SHROOM3	NM_020859	0	2	0	0
PSD3	NM_015310	0	2	0	0
CKAP2L	NM_152515	0	2	0	0
OR7C1	NM_198944	0	2	0	0
MAP7D3	NM_024597	0	2	0	0
TGM3	NM_003245	0	2	0	0
CPEB2	NM_182646	0	2	0	0
CDC20B	NM_152623	0	2	0	0
SUSD5	NM_015551	0	2	0	0
FAM22A	NM_001099338	0	2	0	0
CD44	NM_001001389	0	2	0	0
TRPV1	NM_080705	0	2	0	0
TRPV1	NM_080704	0	2	0	0
TRPV1	NM_080706	0	2	0	0
CDC20B	NM_001170402	0	2	0	0
LOC100130357	NM_001242698	0	2	0	0
CALCR	NM_001164737	0	2	0	0
PTCHD3	NM_001034842	0	2	0	0
FAM20A	NM_001243746	0	2	0	0
EIF4G1	NM_001194947	0	2	0	0
EIF4G1	NM_001194946	0	2	0	0
EIF2AK3	NM_004836	0	2	0	0
NUDT22	NM_001128613	0	2	0	0
NUDT22	NM_001128612	0	2	0	0
CEACAM21	NM_001098506	0	2	0	0
AMICA1	NM_001098526	0	2	0	0
CCDC17	NM_001114938	0	2	0	0
VN1R1	NM_020633	0	2	0	0
PTF1A	NM_178161	0	2	0	0
PCDHB6	NM_018939	0	2	0	0
SLFN14	NM_001129820	0	2	0	0
TRMT13	NM_019083	0	2	0	0
TMEM225	NM_001013743	0	2	0	0
FUT3	NM_001097639	0	2	0	0
SMYD4	NM_052928	0	2	0	0
ATP7B	NM_001005918	0	2	0	0
PIGB	NM_004855	0	2	0	0
RRBP1	NM_004587	0	2	0	0
PCDH11Y	NM_032972	0	2	0	0
PCDH11Y	NM_032973	0	2	0	0
PCDH11Y	NM_032971	0	2	0	0
ATP7B	NM_001243182	0	2	0	0
GPR113	NM_001145169	0	2	0	0
GPR113	NM_001145168	0	2	0	0
ATP5SL	NM_018035	0	2	0	0
DTL	NM_016448	0	2	0	0
DMKN	NM_001190347	0	2	0	0
ATP5SL	NM_001167867	0	2	0	0
MYO10	NM_012334	0	2	0	0
PSMD9	NM_001261400	0	2	0	0
IL37	NM_014439	0	2	0	0
THAP9	NM_024672	0	2	0	0
SIRPB1	NM_001083910	0	2	0	0
DMKN	NM_033317	0	2	0	0
CACNA1B	NM_001243812	0	2	0	0
OR13C9	NM_001001956	0	2	0	0
CCT6B	NM_001193530	0	2	0	0
OC90	NM_001080399	0	2	0	0
DMD	NM_004011	0	2	0	0
DMD	NM_004012	0	2	0	0
MOGS	NM_001146158	0	2	0	0
DEFB107B	NM_001040705	0	2	0	0
OBFC1	NM_024928	0	2	0	0
CDK5RAP2	NM_018249	0	2	0	0
CEP55	NM_018131	0	2	0	0
SLC16A8	NM_013356	0	2	0	0
CLEC4F	NM_001258027	0	2	0	0
HCLS1	NM_005335	0	2	0	0
IER5	NM_016545	0	2	0	0
CTAGE5	NM_203355	0	2	0	0
OR2T12	NM_001004692	0	2	0	0
NAF1	NM_001128931	0	2	0	0
NXPE4	NM_001077639	0	2	0	0
EIF4G1	NM_182917	0	2	0	0
PLK4	NM_014264	0	2	0	0
FSHR	NM_000145	0	2	0	0
TNFRSF10B	NM_003842	0	2	0	0
TRDN	NM_006073	0	2	0	0
TULP1	NM_003322	0	2	0	0
CLHC1	NM_001135598	0	2	0	0
IFT74	NM_025103	0	2	0	0
MYOM1	NM_019856	0	2	0	0
KRTAP4-1	NM_033060	0	2	0	0
ZBTB40	NM_014870	0	2	0	0
ZNF716	NM_001159279	0	2	0	0
OR51B4	NM_033179	0	2	0	0
NUDCD1	NM_001128211	0	2	0	0
ZNF419	NM_001098494	0	2	0	0
OR2G2	NM_001001915	0	2	0	0
ITPKB	NM_002221	0	2	0	0
CLHC1	NM_152385	0	2	0	0
MMP9	NM_004994	0	2	0	0
TAPBPL	NM_018009	0	2	0	0
CTAGE5	NM_005930	0	2	0	0
FTSJ3	NM_017647	0	2	0	0
ENPEP	NM_001977	0	2	0	0
PIN4	NM_001170747	0	2	0	0
RWDD3	NM_001199682	0	2	0	0
OR6C70	NM_001005499	0	2	0	0
AURKA	NM_003600	0	2	0	0
BCO2	NM_001037290	0	2	0	0
PRR4	NM_007244	0	2	0	0
CD44	NM_000610	0	2	0	0
LEPR	NM_001003680	0	2	0	0
RNASE9	NM_001001673	0	2	0	0
CEACAM21	NM_033543	0	2	0	0
MLIP	NM_138569	0	2	0	0
MT4	NM_032935	0	2	0	0
EMR3	NM_032571	0	2	0	0
CCDC178	NM_001105528	0	2	0	0
NUDT22	NM_032344	0	2	0	0
KCNJ11	NM_000525	0	2	0	0
SPECC1L	NM_015330	0	2	0	0
ZNF354C	NM_014594	0	2	0	0
PIWIL3	NM_001255975	0	2	0	0
ZNF404	NM_001033719	0	2	0	0
TRPM1	NM_001252030	0	2	0	0
ZNF479	NM_033273	0	2	0	0
ASXL3	NM_030632	0	2	0	0
OR5R1	NM_001004744	0	2	0	0
DCLK2	NM_001040261	0	2	0	0
DCLK2	NM_001040260	0	2	0	0
RBM20	NM_001134363	0	2	0	0
SPRR1A	NM_001199828	0	2	0	0
IL37	NM_173204	0	2	0	0
ZNF683	NM_173574	0	2	0	0
LILRA6	NM_024318	0	2	0	0
CDCP1	NM_022842	0	2	0	0
GLIS3	NM_001042413	0	2	0	0
UPK3B	NM_030570	0	2	0	0
NAV2	NM_001244963	12	1	0	0
NAV2	NM_182964	12	1	0	0
NAV2	NM_001111018	12	1	0	0
NAV2	NM_145117	12	1	0	0
NAV2	NM_001111019	9	1	0	0
SH3TC1	NM_018986	7	1	0	0
NLRP13	NM_176810	6	1	0	0
APC	NM_000038	6	1	0	0
APC	NM_001127511	6	1	0	0
APC	NM_001127510	6	1	0	0
RIPK4	NM_020639	5	1	0	0
ERAP2	NM_022350	5	1	0	0
POLR2A	NM_000937	5	1	0	0
IGSF10	NM_178822	5	1	0	0
NRCAM	NM_001037132	5	1	0	0
ERAP2	NM_001130140	5	1	0	0
SYNJ2	NM_003898	5	1	0	0
PCDH12	NM_016580	5	1	0	0
GRM6	NM_000843	5	1	0	0
TJP3	NM_001267561	5	1	0	0
TJP3	NM_001267560	5	1	0	0
NRCAM	NM_005010	5	1	0	0
SYNJ2	NM_001178088	5	1	0	0
FER1L6	NM_001039112	5	1	0	0
NRCAM	NM_001193584	5	1	0	0
NRCAM	NM_001193582	5	1	0	0
NRCAM	NM_001193583	5	1	0	0
ZBED4	NM_014838	5	1	0	0
TLR8	NM_138636	5	1	0	0
ASPM	NM_018136	4	1	0	0
GCN1L1	NM_006836	4	1	0	0
SLAIN1	NM_001242868	4	1	0	0
SCRIB	NM_182706	4	1	0	0
LAMA2	NM_001079823	4	1	0	0
CELA3B	NM_007352	4	1	0	0
DNAH6	NM_001370	4	1	0	0
ZNF626	NM_001076675	4	1	0	0
CCDC66	NM_001141947	4	1	0	0
HLA-DQB2	NM_001198858	4	1	0	0
KRT14	NM_000526	4	1	0	0
HCFC1	NM_005334	4	1	0	0
GEMIN5	NM_001252156	4	1	0	0
NCKAP5	NM_207363	4	1	0	0
IGF2R	NM_000876	4	1	0	0
RSPH10B2	NM_001099697	4	1	0	0
MAST3	NM_015016	4	1	0	0
UBR4	NM_020765	4	1	0	0
MAP3K1	NM_005921	4	1	0	0
SCRIB	NM_015356	4	1	0	0
CDH3	NM_001793	4	1	0	0
CCDC66	NM_001012506	4	1	0	0
DSG4	NM_177986	4	1	0	0
ABCA2	NM_212533	4	1	0	0
GEMIN5	NM_015465	4	1	0	0
CSMD1	NM_033225	4	1	0	0
DNAH8	NM_001206927	4	1	0	0
LAMA2	NM_000426	4	1	0	0
MCC	NM_002387	4	1	0	0
DSG4	NM_001134453	4	1	0	0
IQGAP3	NM_178229	4	1	0	0
TRPV3	NM_001258205	3	1	0	0
PKHD1	NM_170724	3	1	0	0
DOCK8	NM_001193536	3	1	0	0
MYO18A	NM_203318	3	1	0	0
PTPRB	NM_001206972	3	1	0	0
PTPRB	NM_001206971	3	1	0	0
ARHGEF16	NM_014448	3	1	0	0
ADSSL1	NM_199165	3	1	0	0
ZFHX3	NM_006885	3	1	0	0
ADAMTS7	NM_014272	3	1	0	0
HAVCR1	NM_001173393	3	1	0	0
SDK1	NM_152744	3	1	0	0
DOCK8	NM_203447	3	1	0	0
CACNA1I	NM_001003406	3	1	0	0
SMG6	NM_017575	3	1	0	0
SLC2A9	NM_020041	3	1	0	0
CHD5	NM_015557	3	1	0	0
DOCK8	NM_001190458	3	1	0	0
PSMD13	NM_002817	3	1	0	0
ABCA2	NM_001606	3	1	0	0
COG1	NM_018714	3	1	0	0
HAVCR1	NM_001099414	3	1	0	0
SPECC1	NM_001033553	3	1	0	0
DOCK5	NM_024940	3	1	0	0
NCKAP5L	NM_001037806	3	1	0	0
NCAM1	NM_000615	3	1	0	0
COL22A1	NM_152888	3	1	0	0
LRP4	NM_002334	3	1	0	0
ALPK3	NM_020778	3	1	0	0
MYO5A	NM_001142495	3	1	0	0
EDEM3	NM_025191	3	1	0	0
MRPL39	NM_080794	3	1	0	0
ADAMTSL4	NM_025008	3	1	0	0
TCTE1	NM_182539	3	1	0	0
DSCAML1	NM_020693	3	1	0	0
HFM1	NM_001017975	3	1	0	0
DLEC1	NM_007335	3	1	0	0
DLEC1	NM_007337	3	1	0	0
APOA1BP	NM_144772	3	1	0	0
MYO18A	NM_078471	3	1	0	0
LGR6	NM_021636	3	1	0	0
COBL	NM_015198	3	1	0	0
OR13C2	NM_001004481	3	1	0	0
UNC13C	NM_001080534	3	1	0	0
NOC2L	NM_015658	3	1	0	0
DOK7	NM_173660	3	1	0	0
SPECC1	NM_001033555	3	1	0	0
AKAP6	NM_004274	3	1	0	0
MYH7B	NM_020884	3	1	0	0
PPEF2	NM_006239	3	1	0	0
FZD6	NM_003506	3	1	0	0
OAS3	NM_006187	3	1	0	0
ADAM21	NM_003813	3	1	0	0
ITGA4	NM_000885	3	1	0	0
PRR18	NM_175922	3	1	0	0
SDK1	NM_001079653	3	1	0	0
NRP1	NM_001244973	3	1	0	0
PLIN3	NM_001164189	3	1	0	0
DNAJC6	NM_001256865	3	1	0	0
DNAJC6	NM_001256864	3	1	0	0
NRP1	NM_003873	3	1	0	0
NCAPD2	NM_014865	3	1	0	0
SPECC1	NM_001243439	3	1	0	0
KLHL31	NM_001003760	3	1	0	0
SAMM50	NM_015380	3	1	0	0
LRP1	NM_002332	3	1	0	0
UVSSA	NM_020894	3	1	0	0
TNRC18	NM_001080495	3	1	0	0
PTPRB	NM_002837	3	1	0	0
MRPL39	NM_017446	3	1	0	0
CNTNAP3B	NM_001201380	3	1	0	0
RBM47	NM_001098634	3	1	0	0
CUX2	NM_015267	3	1	0	0
ARHGAP42	NM_152432	3	1	0	0
CCDC177	NM_001271507	3	1	0	0
PLIN3	NM_005817	3	1	0	0
SVIL	NM_021738	3	1	0	0
METTL22	NM_024109	3	1	0	0
GOT2	NM_002080	3	1	0	0
FZD6	NM_001164615	3	1	0	0
DNTTIP2	NM_014597	3	1	0	0
ACACB	NM_001093	3	1	0	0
ABCA7	NM_019112	3	1	0	0
C11orf35	NM_173573	3	1	0	0
DNAH9	NM_001372	3	1	0	0
PTPRB	NM_001109754	3	1	0	0
CSRNP1	NM_033027	3	1	0	0
UPK3A	NM_006953	3	1	0	0
PRDM15	NM_022115	3	1	0	0
LGR6	NM_001017403	3	1	0	0
LGR6	NM_001017404	3	1	0	0
LTF	NM_002343	3	1	0	0
SLC45A4	NM_001080431	3	1	0	0
NRP1	NM_001244972	3	1	0	0
VPS8	NM_015303	3	1	0	0
NCAM1	NM_001076682	3	1	0	0
GALC	NM_001201401	3	1	0	0
GALC	NM_001201402	3	1	0	0
ADAM8	NM_001164489	3	1	0	0
NCAM1	NM_001242608	3	1	0	0
NCAM1	NM_001242607	3	1	0	0
SLC2A9	NM_001001290	3	1	0	0
ZCCHC2	NM_017742	3	1	0	0
DNAJC6	NM_014787	3	1	0	0
MYO5A	NM_000259	3	1	0	0
PWP2	NM_005049	3	1	0	0
VPS8	NM_001009921	3	1	0	0
CACNA1I	NM_021096	3	1	0	0
NCAM1	NM_181351	3	1	0	0
KCNJ5	NM_000890	3	1	0	0
RIOK2	NM_018343	3	1	0	0
SYNE3	NM_152592	3	1	0	0
PSD4	NM_012455	3	1	0	0
GALC	NM_000153	3	1	0	0
MIA3	NM_198551	3	1	0	0
KBTBD13	NM_001101362	3	1	0	0
CNTLN	NM_017738	3	1	0	0
PLIN3	NM_001164194	3	1	0	0
TRPV3	NM_145068	3	1	0	0
FAT4	NM_024582	3	1	0	0
HAVCR1	NM_012206	3	1	0	0
SERPINB5	NM_002639	3	1	0	0
DOCK1	NM_001380	3	1	0	0
DENND3	NM_014957	3	1	0	0
SLFN11	NM_152270	2	1	0	0
KDM4B	NM_015015	2	1	0	0
OPRM1	NM_001008505	2	1	0	0
CWC22	NM_020943	2	1	0	0
UGT2B7	NM_001074	2	1	0	0
SORBS1	NM_001034955	2	1	0	0
SORBS1	NM_001034954	2	1	0	0
SORBS1	NM_001034957	2	1	0	0
SORBS1	NM_001034956	2	1	0	0
ARHGAP28	NM_001010000	2	1	0	0
SPRR1B	NM_003125	2	1	0	0
OR10X1	NM_001004477	2	1	1	0
NADSYN1	NM_018161	2	1	0	0
FRMD1	NM_024919	2	1	0	0
ANKS3	NM_001242929	2	1	0	0
SLC12A7	NM_006598	2	1	0	0
DOCK6	NM_020812	2	1	0	0
ADAMTS2	NM_021599	2	1	0	0
KIF7	NM_198525	2	1	0	0
MTUS1	NM_001001925	2	1	0	0
MTUS1	NM_001001924	2	1	0	0
DCP2	NM_001242377	2	1	0	0
ANKRD6	NM_001242809	2	1	0	0
ZNF57	NM_173480	2	1	0	0
MPHOSPH6	NM_005792	2	1	0	0
DFNA5	NM_004403	2	1	0	0
SEMA6D	NM_020858	2	1	0	0
DTX2	NM_001102596	2	1	0	0
OR14A16	NM_001001966	2	1	0	0
CDCP2	NM_201546	2	1	0	0
MYO16	NM_015011	2	1	0	0
OR51A2	NM_001004748	2	1	0	0
ALOX12	NM_000697	2	1	0	0
CDHR2	NM_017675	2	1	0	0
CNGB1	NM_001297	2	1	0	0
A4GNT	NM_016161	2	1	0	0
CEP120	NM_001166226	2	1	0	0
GPR108	NM_001080452	2	1	0	0
SPIN2A	NM_019003	2	1	0	0
FERMT1	NM_017671	2	1	0	0
POU6F2	NM_007252	2	1	0	0
ADAMTSL1	NM_001040272	2	1	0	0
HLA-DQA1	NM_002122	2	1	0	0
URB1	NM_014825	2	1	0	0
OR2T33	NM_001004695	2	1	0	0
ZNF280B	NM_080764	2	1	0	0
AGAP11	NM_133447	2	1	0	0
BCAR1	NM_001170715	2	1	0	0
BCAR1	NM_001170717	2	1	0	0
BCAR1	NM_001170718	2	1	0	0
BCAR1	NM_001170719	2	1	0	0
POMT1	NM_007171	2	1	0	0
RRP1B	NM_015056	2	1	0	0
PCDHAC1	NM_018898	2	1	0	0
ZNF236	NM_007345	2	1	0	0
AAK1	NM_014911	2	1	0	0
CDH5	NM_001795	2	1	0	0
EVI5	NM_005665	2	1	0	0
PDE11A	NM_016953	2	1	0	0
PCDHA4	NM_031500	2	1	0	0
TRPA1	NM_007332	2	1	0	0
COL14A1	NM_021110	2	1	0	0
SCN1A	NM_006920	2	1	0	0
KRTAP9-2	NM_031961	2	1	0	0
OTOF	NM_194322	2	1	0	0
FGFR4	NM_022963	2	1	0	0
COL24A1	NM_152890	2	1	0	0
DFNA5	NM_001127453	2	1	0	0
SPEF2	NM_144722	2	1	0	0
SORBS1	NM_024991	2	1	0	0
SPECC1	NM_001033554	2	1	0	0
DNAJA3	NM_001135110	2	1	0	0
SGCG	NM_000231	2	1	0	0
SPRN	NM_001012508	2	1	0	0
RNF213	NM_001256071	2	1	0	0
PRR22	NM_001134316	2	1	0	0
PCDHA4	NM_018907	2	1	0	0
SIGIRR	NM_001135054	2	1	0	0
CPED1	NM_001105533	2	1	0	0
TRIM58	NM_015431	2	1	0	0
LBR	NM_002296	2	1	0	0
CRISPLD2	NM_031476	2	1	0	0
MOV10L1	NM_018995	2	1	0	0
TMPRSS11A	NM_001114387	2	1	0	0
CTAGE15P	NM_001008747	2	1	0	0
NUDT18	NM_024815	2	1	0	0
GSX2	NM_133267	2	1	0	0
SCN1A	NM_001202435	2	1	0	0
XKR5	NM_207411	2	1	0	0
AP1B1	NM_145730	2	1	0	0
HHLA1	NM_001145095	2	1	0	0
MGA	NM_001164273	2	1	0	0
ADAMTS14	NM_139155	2	1	0	0
AGBL1	NM_152336	2	1	0	0
RABL6	NM_024718	2	1	0	0
EARS2	NM_001083614	2	1	0	0
CNOT4	NM_001190850	2	1	0	0
CHD1L	NM_004284	2	1	0	0
GLTSCR2	NM_015710	2	1	0	0
HMHA1	NM_001258328	2	1	0	0
IRS4	NM_003604	2	1	0	0
RABL6	NM_001173988	2	1	0	0
ZNF292	NM_015021	2	1	0	0
BTNL9	NM_152547	2	1	0	0
MRC2	NM_006039	2	1	0	0
MBOAT4	NM_001100916	2	1	0	0
MYH9	NM_002473	2	1	0	0
PPFIBP2	NM_003621	2	1	0	0
TECTA	NM_005422	2	1	0	0
SORBS1	NM_015385	2	1	0	0
STAB2	NM_017564	2	1	0	0
CEP120	NM_153223	2	1	0	0
BRIP1	NM_032043	2	1	0	0
PLA2G4B	NM_001114633	2	1	0	0
FREM1	NM_144966	2	1	0	0
DHX57	NM_198963	2	1	0	0
SLFN11	NM_001104590	2	1	0	0
RHOBTB3	NM_014899	2	1	0	0
NRP2	NM_201264	2	1	0	0
NRP2	NM_201267	2	1	0	0
NRP2	NM_201266	2	1	0	0
ITM2C	NM_030926	2	1	0	0
LBR	NM_194442	2	1	0	0
TRPM6	NM_001177311	2	1	0	0
ANKS3	NM_133450	2	1	0	0
SPRR3	NM_005416	2	1	0	0
DMGDH	NM_013391	2	1	0	0
SLFN11	NM_001104589	2	1	0	0
GOLGB1	NM_001256487	2	1	0	0
GOLGB1	NM_001256486	2	1	0	0
GOLGB1	NM_001256488	2	1	0	0
MMP3	NM_002422	2	1	0	0
NRP2	NM_018534	2	1	0	0
CDH23	NM_001171930	2	1	0	0
MGA	NM_001080541	2	1	0	0
GPR20	NM_005293	2	1	0	0
CTGF	NM_001901	2	1	0	0
PCNXL4	NM_022495	2	1	0	0
RIOK2	NM_001159749	2	1	0	0
GPR37L1	NM_004767	2	1	0	0
SPECC1	NM_001243438	2	1	0	0
C20orf96	NM_080571	2	1	0	0
JMJD7-PLA2G4B	NM_005090	2	1	0	0
WDR91	NM_014149	2	1	0	0
OR10H5	NM_001004466	2	1	0	0
PHIP	NM_017934	2	1	0	0
ANKFN1	NM_153228	2	1	0	0
CD109	NM_001159587	2	1	0	0
CD109	NM_001159588	2	1	0	0
POU6F2	NM_001166018	2	1	0	0
SLC9C2	NM_178527	2	1	0	0
METTL13	NM_015935	2	1	0	0
CHPF	NM_024536	2	1	0	0
HSP90AA1	NM_001017963	2	1	0	0
ANKRD6	NM_001242811	2	1	0	0
ANKRD6	NM_001242813	2	1	0	0
NRP2	NM_003872	2	1	0	0
SLC5A8	NM_145913	2	1	0	0
ADAMTS2	NM_014244	2	1	0	0
BRCA2	NM_000059	2	1	0	0
MOV10L1	NM_001164105	2	1	0	0
MOV10L1	NM_001164104	2	1	0	0
ATP8B1	NM_005603	2	1	0	0
SIGIRR	NM_001135053	2	1	0	0
TUBA3E	NM_207312	2	1	0	0
PLK5	NM_001243079	2	1	0	0
DNAJA3	NM_005147	2	1	0	0
DTX2	NM_020892	2	1	0	0
CDHR2	NM_001171976	2	1	0	0
AIM1	NM_001624	2	1	0	0
FLVCR2	NM_017791	2	1	0	0
COL2A1	NM_001844	2	1	0	0
LILRB3	NM_001081450	2	1	0	0
NGEF	NM_019850	2	1	0	0
ITPR3	NM_002224	2	1	0	0
ZNF717	NM_001128223	2	1	0	0
ANXA8L1	NM_001098845	2	1	0	0
CXXC11	NM_173821	2	1	0	0
DPP7	NM_013379	2	1	0	0
AKAP12	NM_144497	2	1	0	0
ALPP	NM_001632	2	1	0	0
CHPF	NM_001195731	2	1	0	0
ATP1A4	NM_144699	2	1	0	0
C10orf71	NM_001135196	2	1	0	0
C1QTNF9	NM_178540	2	1	0	0
TIAM2	NM_012454	2	1	0	0
PCDHAC1	NM_031882	2	1	0	0
GPRC6A	NM_148963	2	1	0	0
CSMD2	NM_052896	2	1	0	0
SEMA6D	NM_153617	2	1	0	0
PPFIBP2	NM_001256568	2	1	0	0
PPFIBP2	NM_001256569	2	1	0	0
SEMA6D	NM_153618	2	1	0	0
F13B	NM_001994	2	1	0	0
IZUMO1	NM_182575	2	1	0	0
TTC40	NM_001200049	2	1	0	0
FAM22F	NM_017561	2	1	0	0
PRDM15	NM_001040424	2	1	0	0
ZBBX	NM_024687	2	1	0	0
NYAP2	NM_020864	2	1	0	0
SCN1A	NM_001165964	2	1	0	0
SCN1A	NM_001165963	2	1	0	0
SPTLC3	NM_018327	2	1	0	0
DAK	NM_015533	2	1	0	0
ATP2C2	NM_014861	2	1	0	0
NFXL1	NM_152995	2	1	0	0
PCDHB7	NM_018940	2	1	0	0
OR10G4	NM_001004462	2	1	0	0
IGDCC3	NM_004884	2	1	0	0
ANKRD6	NM_014942	2	1	0	0
DTX2	NM_001102595	2	1	0	0
DTX2	NM_001102594	2	1	0	0
TCP10L2	NM_001145121	2	1	0	0
CD109	NM_133493	2	1	0	0
COL2A1	NM_033150	2	1	0	0
TMPRSS5	NM_030770	2	1	0	0
EDAR	NM_022336	2	1	0	0
BCAR1	NM_001170714	2	1	0	0
BCAR1	NM_001170716	2	1	0	0
TEKT5	NM_144674	2	1	0	0
OR4X1	NM_001004726	2	1	1	0
METTL13	NM_001007239	2	1	0	0
LTF	NM_001199149	2	1	0	0
SEMA6D	NM_001198999	2	1	0	0
TMPRSS11A	NM_182606	2	1	0	0
RFWD3	NM_018124	2	1	0	0
CPXM2	NM_198148	2	1	0	0
TRPM3	NM_024971	2	1	0	0
HLA-DRA	NM_019111	2	1	0	0
GOLGB1	NM_004487	2	1	0	0
CCDC57	NM_198082	2	1	0	0
GREB1	NM_014668	2	1	0	0
UTP20	NM_014503	2	1	0	0
WFDC3	NM_080614	2	1	0	0
ITM2C	NM_001012516	2	1	0	0
NLRP4	NM_134444	2	1	0	0
RCBTB1	NM_018191	2	1	0	0
ACER3	NM_018367	2	1	0	0
WRN	NM_000553	2	1	0	0
ADAMTSL4	NM_019032	2	1	0	0
FZD6	NM_001164616	2	1	0	0
CNTROB	NM_001037144	2	1	0	0
OXER1	NM_148962	2	1	0	0
PLEKHG7	NM_001004330	2	1	0	0
AP1B1	NM_001127	2	1	0	0
PER3	NM_016831	2	1	0	0
AP1B1	NM_001166019	2	1	0	0
TANC1	NM_001145909	2	1	0	0
BCAR1	NM_014567	2	1	0	0
UTRN	NM_007124	2	1	0	0
SIGIRR	NM_021805	2	1	0	0
CPZ	NM_001014448	2	1	0	0
SMC1B	NM_148674	2	1	0	0
MYO16	NM_001198950	2	1	0	0
ATP11A	NM_032189	2	1	0	0
RB1CC1	NM_014781	2	1	0	0
CD163L1	NM_174941	2	1	0	0
AKAP12	NM_005100	2	1	0	0
ADAMTS14	NM_080722	2	1	0	0
KRT19	NM_002276	2	1	0	0
CPB2	NM_001872	2	1	0	0
KRT74	NM_175053	2	1	0	0
CPN2	NM_001080513	2	1	0	0
ZBBX	NM_001199201	2	1	0	0
ZBBX	NM_001199202	2	1	0	0
DCP2	NM_152624	2	1	0	0
C20orf96	NM_153269	2	1	0	0
RBM47	NM_019027	2	1	0	0
LILRB3	NM_006864	2	1	0	0
ABP1	NM_001091	2	1	0	0
VSIG10	NM_019086	2	1	0	0
TRPM3	NM_020952	2	1	0	0
RGPD3	NM_001144013	2	1	0	0
PRG2	NM_002728	2	1	0	0
SPECC1	NM_152904	2	1	0	0
CENPC1	NM_001812	2	1	0	0
PPP1R3G	NM_001145115	2	1	0	0
KLHL30	NM_198582	2	1	0	0
RNF212	NM_001193318	2	1	0	0
PRG2	NM_001243245	2	1	0	0
HMHA1	NM_012292	2	1	0	0
CSRP2BP	NM_020536	2	1	0	0
SLFN11	NM_001104588	2	1	0	0
SLFN11	NM_001104587	2	1	0	0
KDM3B	NM_016604	2	1	0	0
NRP2	NM_201279	2	1	0	0
RB1CC1	NM_001083617	2	1	0	0
WDR34	NM_052844	2	1	0	0
MOB2	NM_001172223	2	1	0	0
CAPN2	NM_001748	2	1	0	0
UNC5C	NM_003728	2	1	0	0
CCDC96	NM_153376	2	1	0	0
ZNF804B	NM_181646	2	1	0	0
CCDC6	NM_005436	2	1	0	0
CHD1L	NM_001256338	2	1	0	0
PLCB2	NM_004573	2	1	0	0
HTT	NM_002111	2	1	0	0
PTCHD4	NM_001013732	2	1	0	0
SEMA6D	NM_153616	2	1	0	0
VARS2	NM_001167734	2	1	0	0
TRPM3	NM_001007471	2	1	0	0
TRPM3	NM_206944	2	1	0	0
TRPM3	NM_206945	2	1	0	0
TRPM3	NM_206946	2	1	0	0
TRPM3	NM_206947	2	1	0	0
SALL4	NM_020436	2	1	0	0
TEX13A	NM_031274	2	1	0	0
SPRR3	NM_001097589	2	1	0	0
CPED1	NM_024913	2	1	0	0
URGCP	NM_001077664	2	1	0	0
URGCP	NM_001077663	2	1	0	0
TMCC3	NM_020698	2	1	0	0
NRP1	NM_001024629	2	1	0	0
NRP1	NM_001024628	2	1	0	0
URGCP	NM_017920	2	1	0	0
ITIH5	NM_001001851	2	1	0	0
SORBS1	NM_006434	2	1	0	0
CNTROB	NM_053051	2	1	0	0
SHROOM2	NM_001649	1	1	0	0
MRPL30	NM_145212	1	1	0	0
L3MBTL3	NM_032438	1	1	0	0
OR2A2	NM_001005480	1	1	0	0
STAP2	NM_001013841	1	1	0	0
THSD7A	NM_015204	1	1	0	0
DUSP6	NM_022652	1	1	0	0
GPR56	NM_005682	1	1	0	0
FMNL1	NM_005892	1	1	0	0
METTL13	NM_014955	1	1	0	0
ZNF518B	NM_053042	1	1	0	0
TTI2	NM_001265581	1	1	0	0
CD101	NM_004258	1	1	0	0
EEPD1	NM_030636	1	1	0	0
ITLN1	NM_017625	1	1	0	0
BCL2L2	NM_004050	1	1	0	0
DCST1	NM_001143687	1	1	0	0
PLEKHO2	NM_001195059	1	1	0	0
[truncated: 8,694 more rows]

## Sheet: CHS
gene name	refseq_id	synonymous SNV	nonsynonymous SNV	stop-gain SNV	stop-loss SNV
MUC4	NM_018406	17	30	0	0
FLG	NM_002016	10	23	0	0
MUC12	NM_001164462	9	19	0	0
MUC16	NM_024690	6	19	0	0
TTN	NM_001267550	13	18	0	0
HLA-C	NM_001243042	6	17	0	0
HLA-C	NM_002117	6	17	0	0
TTN	NM_001256850	13	16	0	0
TTN	NM_133378	12	16	0	0
TTN	NM_133437	7	14	0	0
HLA-B	NM_005514	4	14	0	0
USP17L30	NM_001256867	0	14	0	0
USP17L24	NM_001242327	0	14	0	0
USP17L5	NM_001242329	0	14	0	0
USP17L25	NM_001242326	0	14	0	0
USP17L27	NM_001242330	0	14	0	0
USP17L28	NM_001242331	0	14	0	0
USP17L29	NM_001242332	0	14	0	0
USP17L26	NM_001242328	0	14	0	0
CCDC168	NM_001146197	3	13	0	0
TTN	NM_133432	7	12	0	0
TTN	NM_003319	7	12	0	0
OBSCN	NM_001271223	11	11	0	0
PLIN4	NM_001080400	10	11	0	0
MUC6	NM_005961	18	10	0	0
OBSCN	NM_001098623	11	10	0	0
MUC5B	NM_002458	7	10	0	0
LAMA5	NM_005560	11	9	0	0
OBSCN	NM_052843	9	9	0	0
PARP4	NM_006437	4	9	0	0
SYNE2	NM_015180	3	9	0	0
SYNE2	NM_182914	3	9	0	0
PDE4DIP	NM_014644	8	8	0	0
ZNF469	NM_001127464	7	8	0	0
PDE4DIP	NM_001198834	7	8	1	0
HLA-DPA1	NM_033554	6	8	0	0
HLA-DPA1	NM_001242525	6	8	0	0
HLA-DPA1	NM_001242524	6	8	0	0
PRAMEF22	NM_001100631	6	8	0	0
AKAP13	NM_006738	5	8	0	0
AKAP13	NM_007200	5	8	0	0
OR13C5	NM_001004482	4	8	0	0
HLA-DPB1	NM_002121	4	8	0	0
DNAH14	NM_001373	2	8	0	0
FAM186A	NM_001145475	2	8	0	0
VWDE	NM_001135924	1	8	0	0
OR2A1	NM_001005287	0	8	0	0
OR2A42	NM_001001802	0	8	0	0
FNDC1	NM_032532	4	7	0	0
HRNR	NM_001009931	4	7	0	0
ZNF534	NM_001143939	4	7	0	0
GPRIN2	NM_014696	3	7	0	0
TTN	NM_133379	3	7	0	0
PKD1L2	NM_001076780	3	7	0	0
NEB	NM_001164508	3	7	0	0
NEB	NM_001164507	3	7	0	0
ZNF534	NM_001143938	3	7	0	0
NEB	NM_001271208	3	7	0	0
IGFN1	NM_001164586	2	7	0	0
CSNK2A1P	NM_001256686	2	7	0	0
DDX60L	NM_001012967	2	7	0	0
GPR98	NM_032119	0	7	0	0
HEATR1	NM_018072	9	6	0	0
ALPK2	NM_052947	9	6	0	0
HELZ2	NM_001037335	9	6	0	0
DNAH17	NM_173628	9	6	0	0
PDE4DIP	NM_001198832	8	6	0	0
RIMBP3B	NM_001128635	4	6	0	0
GP6	NM_001083899	4	6	0	0
RIMBP3C	NM_001128633	4	6	0	0
WDR87	NM_031951	3	6	0	0
SYNE1	NM_182961	3	6	0	0
PSMD13	NM_175932	3	6	0	0
RP1L1	NM_178857	3	6	0	0
OR51Q1	NM_001004757	3	6	1	0
NEB	NM_004543	2	6	0	0
AHNAK2	NM_138420	2	6	0	0
FAM205A	NM_001141917	2	6	0	0
SYNE1	NM_033071	2	6	0	0
FSIP2	NM_173651	1	6	0	0
OR1S1	NM_001004458	1	6	0	1
DNHD1	NM_144666	1	6	0	0
CAP1	NM_006367	0	6	0	0
CAP1	NM_001105530	0	6	0	0
OR1L6	NM_001004453	0	6	0	0
FAT2	NM_001447	7	5	0	0
HELZ2	NM_033405	7	5	0	0
MYLK	NM_053025	6	5	0	0
MYLK	NM_053027	6	5	0	0
WDR90	NM_145294	5	5	0	0
SARM1	NM_015077	5	5	0	0
CLCNKB	NM_000085	5	5	0	0
PRUNE2	NM_015225	5	5	0	0
PIKFYVE	NM_015040	5	5	0	0
KRTAP10-7	NM_198689	5	5	0	0
KLRC3	NM_007333	4	5	0	0
HIVEP3	NM_001127714	4	5	0	0
KLRC3	NM_002261	4	5	0	0
FAM71E2	NM_001145402	4	5	0	0
TRIOBP	NM_001039141	4	5	0	0
OR4L1	NM_001004717	4	5	0	0
HIVEP3	NM_024503	4	5	0	0
OR52B6	NM_001005162	3	5	0	0
PPP1R26	NM_014811	3	5	0	0
HLA-A	NM_001242758	3	5	0	0
GP6	NM_016363	3	5	0	0
QRICH2	NM_032134	3	5	0	0
HLA-A	NM_002116	3	5	0	0
OR5H6	NM_001005479	2	5	0	0
OR2L8	NM_001001963	2	5	1	0
ZNF208	NM_007153	2	5	0	0
CUBN	NM_001081	2	5	0	0
TAS2R20	NM_176889	2	5	0	0
ZNF221	NM_013359	1	5	0	0
C17orf80	NM_017941	1	5	0	0
C17orf80	NM_001100622	1	5	0	0
EMR1	NM_001256253	0	5	0	0
EMR1	NM_001256252	0	5	0	0
KIAA1683	NM_025249	0	5	0	0
CYP4A22	NM_001010969	0	5	0	0
C2orf16	NM_032266	0	5	0	0
MAGEB16	NM_001099921	0	5	1	0
OVCH1	NM_183378	0	5	0	0
CYP4F12	NM_023944	0	5	0	0
RAET1E	NM_001243325	0	5	0	0
KIAA1683	NM_001145304	0	5	0	0
RAET1E	NM_139165	0	5	0	0
SPTBN5	NM_016642	0	5	0	0
EMR1	NM_001974	0	5	0	0
C9orf84	NM_173521	0	5	0	0
C9orf84	NM_001080551	0	5	0	0
HLA-DQB1	NM_002123	7	4	0	0
HLA-DQB1	NM_001243961	7	4	0	0
MYLK	NM_053028	6	4	0	0
MYLK	NM_053026	6	4	0	0
PIEZO1	NM_001142864	5	4	0	0
FCGBP	NM_003890	5	4	0	0
KANK4	NM_181712	5	4	0	0
SIGLEC1	NM_023068	5	4	0	0
PDE4DIP	NM_001002811	4	4	0	0
DUX4L6	NM_001127388	4	4	0	0
COL6A5	NM_153264	4	4	0	0
OTOGL	NM_173591	4	4	0	0
DUX4L3	NM_001164467	4	4	0	0
DUX4L2	NM_001127386	4	4	0	0
ZNF45	NM_003425	4	4	0	0
DNAH5	NM_001369	4	4	0	0
PKHD1	NM_138694	3	4	0	0
HEG1	NM_020733	3	4	0	0
GP6	NM_001256017	3	4	0	0
KIAA1456	NM_020844	3	4	0	0
SNX19	NM_014758	3	4	0	0
ABCA13	NM_152701	3	4	0	0
KIAA1456	NM_001099677	3	4	0	0
SIRPA	NM_080792	2	4	0	0
FAT1	NM_005245	2	4	0	0
NRAP	NM_198060	2	4	0	0
SLC9C1	NM_183061	2	4	0	0
MYO18B	NM_032608	2	4	0	0
OR11L1	NM_001001959	2	4	0	0
FAM208B	NM_017782	2	4	0	0
SIRPA	NM_001040023	2	4	0	0
HLA-DRB1	NM_002124	2	4	0	0
A2ML1	NM_144670	2	4	0	0
MOCOS	NM_017947	2	4	0	0
FAM179A	NM_199280	2	4	0	0
MUC4	NM_138297	2	4	0	0
NRAP	NM_001261463	2	4	0	0
USH2A	NM_206933	2	4	0	0
SGK223	NM_001080826	2	4	0	0
NRAP	NM_006175	2	4	0	0
MCPH1	NM_024596	2	4	0	0
PCNT	NM_006031	2	4	0	0
KLHDC7A	NM_152375	2	4	0	0
NACA	NM_001113203	2	4	0	0
TAS2R42	NM_181429	2	4	0	0
MUC4	NM_004532	2	4	0	0
ZNF804A	NM_194250	2	4	0	0
SIRPA	NM_001040022	2	4	0	0
PSG4	NM_002780	2	4	0	0
SYTL2	NM_206927	1	4	0	0
LOC402160	NM_001193282	1	4	0	0
ULK4	NM_017886	1	4	0	0
ALPK1	NM_001102406	1	4	0	0
ALPK1	NM_025144	1	4	0	0
NAALADL2	NM_207015	1	4	0	0
CD200R1	NM_138806	1	4	0	0
OR2T8	NM_001005522	1	4	0	0
NLRP8	NM_176811	1	4	0	1
POLQ	NM_199420	1	4	0	0
PIGQ	NM_148920	1	4	0	0
ALPK1	NM_001253884	1	4	0	0
PRR21	NM_001080835	1	4	0	0
CDH23	NM_022124	1	4	0	0
C17orf80	NM_001100621	1	4	0	0
HMCN1	NM_031935	1	4	0	0
SYTL2	NM_206928	1	4	0	0
ESPL1	NM_012291	1	4	0	0
MYH4	NM_017533	1	4	0	0
TGM4	NM_003241	1	4	0	0
SLC35G5	NM_054028	1	4	0	0
CD200R1	NM_170780	1	4	0	0
PPP1R3A	NM_002711	0	4	0	0
OR1B1	NM_001004450	0	4	1	0
BDP1	NM_018429	0	4	0	0
HPS4	NM_152841	0	4	0	0
SPTBN4	NM_020971	0	4	0	0
HAP1	NM_177977	0	4	0	0
DUSP27	NM_001080426	0	4	0	0
PSMG4	NM_001128592	0	4	0	0
ALDH3B2	NM_000695	0	4	0	0
EPB41L4A	NM_022140	0	4	0	0
HAP1	NM_001079871	0	4	0	0
HAP1	NM_001079870	0	4	0	0
OR2W3	NM_001001957	0	4	0	0
HPS4	NM_022081	0	4	0	0
C12orf10	NM_021640	0	4	0	0
ASB16	NM_080863	0	4	0	0
EMR1	NM_001256254	0	4	0	0
APOB	NM_000384	0	4	0	0
GOLGA8A	NM_181077	0	4	0	0
KIAA1683	NM_001145305	0	4	0	0
WDYHV1	NM_018024	0	4	0	0
DZIP1L	NM_173543	0	4	0	0
RAET1E	NM_001243327	0	4	0	0
RAET1E	NM_001243328	0	4	0	0
GEMIN4	NM_015721	0	4	0	0
RIF1	NM_018151	0	4	0	0
ALDH3B2	NM_001031615	0	4	0	0
GOLGA8B	NM_001023567	0	4	0	0
OR52L1	NM_001005173	0	4	0	0
EXPH5	NM_015065	0	4	0	0
OR2M7	NM_001004691	0	4	0	0
OR8D4	NM_001005197	0	4	0	0
EXD3	NM_017820	0	4	0	0
ERV3-1	NM_001007253	0	4	0	0
CEP192	NM_032142	0	4	0	0
RIF1	NM_001177663	0	4	0	0
RIF1	NM_001177665	0	4	0	0
RIF1	NM_001177664	0	4	0	0
GBP6	NM_198460	0	4	0	0
CDSN	NM_001264	7	3	0	0
KIAA1324	NM_001267048	6	3	0	0
DNAH11	NM_003777	6	3	0	0
KIAA1324	NM_020775	6	3	0	0
MDN1	NM_014611	5	3	0	0
COL17A1	NM_000494	5	3	0	0
AKAP3	NM_006422	4	3	0	0
PPL	NM_002705	4	3	0	0
ZNF224	NM_013398	4	3	0	0
ALK	NM_004304	4	3	0	0
DSPP	NM_014208	4	3	0	0
HSPG2	NM_005529	4	3	0	0
ESPNL	NM_194312	4	3	0	0
SPTA1	NM_003126	4	3	0	0
NID2	NM_007361	4	3	0	0
HEATR7B2	NM_173489	4	3	0	0
KIAA0753	NM_014804	3	3	0	0
FN1	NM_212478	3	3	0	0
FN1	NM_212474	3	3	0	0
FN1	NM_212476	3	3	0	0
FN1	NM_002026	3	3	0	0
UMODL1	NM_173568	3	3	0	0
PDE4DIP	NM_001002812	3	3	0	0
POTEB	NM_207355	3	3	0	0
ZFP112	NM_013380	3	3	0	0
OR2T27	NM_001001824	3	3	0	0
UMODL1	NM_001199527	3	3	0	0
MXRA5	NM_015419	3	3	0	0
OBSL1	NM_015311	3	3	0	0
FN1	NM_212482	3	3	0	0
ZFP112	NM_001083335	3	3	0	0
FBN3	NM_032447	3	3	0	0
NBPF3	NM_001256416	3	3	0	0
NBPF3	NM_032264	3	3	0	0
PRAMEF3	NM_001013692	3	3	0	0
OR1N2	NM_001004457	3	3	0	0
PARG	NM_003631	3	3	0	0
MICALCL	NM_032867	3	3	0	0
PRODH	NM_016335	3	3	0	0
GAA	NM_000152	2	3	0	0
ZNF30	NM_001099438	2	3	0	0
CCDC129	NM_001257968	2	3	0	0
SON	NM_138927	2	3	0	0
GAA	NM_001079804	2	3	0	0
LUZP1	NM_001142546	2	3	0	0
C7orf57	NM_001100159	2	3	0	0
VSIG10L	NM_001163922	2	3	0	0
CRNKL1	NM_016652	2	3	0	0
KIR3DL1	NM_013289	2	3	0	0
FYCO1	NM_024513	2	3	0	0
KIAA1609	NM_020947	2	3	0	0
AZI1	NM_001009811	2	3	0	0
LGALS8	NM_006499	2	3	0	0
GAA	NM_001079803	2	3	0	0
OR14I1	NM_001004734	2	3	0	0
DDX11	NM_001257144	2	3	0	0
PSG5	NM_002781	2	3	0	0
CPAMD8	NM_015692	2	3	0	0
VWF	NM_000552	2	3	0	0
APOL1	NM_001136541	2	3	0	0
F5	NM_000130	2	3	0	0
APOL1	NM_001136540	2	3	0	0
SLC15A5	NM_001170798	2	3	0	0
ZNRF4	NM_181710	2	3	0	0
CLCA1	NM_001285	2	3	0	0
C7orf57	NM_001267865	2	3	0	0
C7orf57	NM_001267866	2	3	0	0
LGALS8	NM_201545	2	3	0	0
LGALS8	NM_201544	2	3	0	0
LGALS8	NM_201543	2	3	0	0
LAMC3	NM_006059	2	3	0	0
AZI1	NM_014984	2	3	0	0
ZNF30	NM_001099437	2	3	0	0
SPEF2	NM_024867	2	3	0	0
APOL1	NM_145343	2	3	0	0
ADAMTSL3	NM_207517	2	3	0	0
CLCNKB	NM_001165945	2	3	0	0
SLC15A2	NM_001145998	2	3	0	0
PSG5	NM_001130014	2	3	0	0
MAN2B2	NM_015274	2	3	0	0
KRT32	NM_002278	2	3	0	0
ZNF665	NM_024733	2	3	0	0
LUZP1	NM_033631	2	3	0	0
TRPM5	NM_014555	2	3	0	0
PRRC2B	NM_013318	2	3	0	0
DDX11	NM_152438	2	3	0	0
SLC15A2	NM_021082	2	3	0	0
APOL1	NM_003661	2	3	0	0
KLHL38	NM_001081675	2	3	0	0
NLRC5	NM_032206	2	3	0	0
CCDC50	NM_178335	2	3	0	0
PTCHD4	NM_001013732	2	3	0	0
ZNF30	NM_194325	2	3	0	0
IFITM2	NM_006435	2	3	0	0
LILRB2	NM_005874	1	3	0	0
LDHAL6B	NM_033195	1	3	0	0
GPR144	NM_001161808	1	3	0	0
OR9G9	NM_001013358	1	3	0	0
PCDHA3	NM_031497	1	3	0	0
OR6N1	NM_001005185	1	3	0	0
CACNA1C	NM_199460	1	3	0	0
OR13F1	NM_001004485	1	3	0	0
CCDC129	NM_001257967	1	3	0	0
TGOLN2	NM_001206841	1	3	0	0
ZFYVE16	NM_001105251	1	3	0	0
KRTAP10-10	NM_181688	1	3	0	0
LILRB1	NM_001081637	1	3	0	0
LILRB1	NM_001081638	1	3	0	0
LILRB1	NM_001081639	1	3	0	0
SLC22A24	NM_001136506	1	3	1	0
NES	NM_006617	1	3	0	0
WDFY4	NM_020945	1	3	0	0
C10orf68	NM_024688	1	3	0	0
ZNF681	NM_138286	1	3	0	0
HEATR8	NM_001039464	1	3	0	0
KIAA1731	NM_033395	1	3	0	0
C5orf45	NM_016175	1	3	0	0
GEN1	NM_001130009	1	3	0	0
ZFYVE16	NM_014733	1	3	0	0
C11orf16	NM_020643	1	3	0	0
USP17L12	NM_001256853	1	3	0	0
OR6C1	NM_001005182	1	3	0	0
TPTE	NM_199259	1	3	0	0
PCDHA3	NM_018906	1	3	0	0
WDR78	NM_024763	1	3	0	0
MMP27	NM_022122	1	3	0	0
CHGB	NM_001819	1	3	0	0
OR5H15	NM_001005515	1	3	0	0
GEN1	NM_182625	1	3	0	0
NBPF10	NM_001039703	1	3	0	0
FAM71F2	NM_001128926	1	3	0	0
USP17L21	NM_001256862	1	3	0	0
TPTE	NM_199261	1	3	0	0
FAT3	NM_001008781	1	3	0	0
OR9G1	NM_001005213	1	3	0	0
MYCBPAP	NM_032133	1	3	0	0
NBPF16	NM_001102663	1	3	0	0
CCDC129	NM_194300	1	3	0	0
LAMA4	NM_001105206	1	3	0	0
LAMA4	NM_001105207	1	3	0	0
DNAH10	NM_207437	1	3	0	0
PRRC2A	NM_004638	1	3	0	0
PRRC2A	NM_080686	1	3	0	0
LILRB2	NM_001080978	1	3	0	0
N6AMT1	NM_182749	1	3	0	0
CCDC105	NM_173482	1	3	0	0
PRPH2	NM_000322	1	3	0	0
FAM71F2	NM_001012454	1	3	0	0
LRIG1	NM_015541	1	3	0	0
SLC12A8	NM_001195483	1	3	0	0
ZNF28	NM_006969	1	3	0	0
MUC20	NM_152673	1	3	0	0
AGXT2	NM_031900	1	3	0	0
SCARF1	NM_145352	1	3	0	0
CDHR5	NM_021924	1	3	0	0
MCPH1	NM_001172574	1	3	0	0
CACNA1C	NM_001167624	1	3	0	0
SPATA31E1	NM_178828	1	3	0	0
C16orf71	NM_139170	1	3	0	0
LILRB1	NM_006669	1	3	0	0
HLA-DRB5	NM_002125	1	3	0	0
SLC12A8	NM_024628	1	3	0	0
C5orf45	NM_001017987	1	3	0	0
TPTE	NM_199260	1	3	0	0
SCARF1	NM_003693	1	3	0	0
LAMA4	NM_002290	1	3	0	0
N6AMT1	NM_013240	1	3	0	0
CDHR5	NM_001171968	1	3	0	0
SDR39U1	NM_020195	1	3	0	0
SIRPB1	NM_006065	1	3	0	0
LRRC56	NM_198075	1	3	0	0
CACNA1C	NM_001129830	1	3	0	0
FAM184B	NM_015688	1	3	0	0
OR2T12	NM_001004692	1	3	0	0
FAM220A	NM_001037163	1	3	0	0
IFI16	NM_005531	1	3	0	0
CELA2B	NM_015849	1	3	0	0
DLC1	NM_182643	1	3	0	0
MUC20	NM_001098516	1	3	0	0
CASP12	NM_001191016	1	3	1	0
LILRA6	NM_024318	1	3	0	0
EML4	NM_019063	0	3	0	0
KRTAP12-2	NM_181684	0	3	0	0
SP110	NM_080424	0	3	0	0
TPO	NM_000547	0	3	0	0
FAM110C	NM_001077710	0	3	0	0
OR6B3	NM_173351	0	3	0	0
DUX2	NM_012147	0	3	0	0
PTCHD4	NM_207499	0	3	0	0
SPON2	NM_001199021	0	3	0	0
EFCAB4A	NM_173584	0	3	0	0
OR52N4	NM_001005175	0	3	0	0
RREB1	NM_001168344	0	3	0	0
OTOP3	NM_178233	0	3	0	0
C4A	NM_007293	0	3	0	0
FCRL5	NM_031281	0	3	0	0
MINK1	NM_153827	0	3	0	0
WDR62	NM_001083961	0	3	0	0
MINK1	NM_001024937	0	3	0	0
MINK1	NM_170663	0	3	0	0
TPO	NM_175721	0	3	0	0
OAS1	NM_016816	0	3	0	0
SERPINA10	NM_016186	0	3	0	0
TPO	NM_001206745	0	3	0	0
TPO	NM_001206744	0	3	0	0
ACTL9	NM_178525	0	3	0	0
ARHGEF26	NM_015595	0	3	0	0
VWA3B	NM_144992	0	3	0	0
MYO3A	NM_017433	0	3	0	0
BTBD11	NM_001018072	0	3	0	0
MSH3	NM_002439	0	3	0	0
ISCU	NM_213595	0	3	0	0
SP110	NM_004510	0	3	0	0
EXO1	NM_130398	0	3	0	0
FRRS1L	NM_014334	0	3	0	0
SP110	NM_001185015	0	3	0	0
SPON2	NM_001128325	0	3	0	0
WDR62	NM_173636	0	3	0	0
CRYBG3	NM_153605	0	3	0	0
FAM149A	NM_001006655	0	3	0	0
TCEB3B	NM_016427	0	3	0	0
SH3RF2	NM_152550	0	3	0	0
EXO1	NM_003686	0	3	0	0
DMD	NM_000109	0	3	0	0
ZNF519	NM_145287	0	3	0	0
TMPRSS11B	NM_182502	0	3	0	0
EMR1	NM_001256255	0	3	0	0
TAF3	NM_031923	0	3	0	0
BIRC6	NM_016252	0	3	0	0
AKR7A3	NM_012067	0	3	0	0
SPON2	NM_012445	0	3	0	0
NOL9	NM_024654	0	3	0	0
ANKRD24	NM_133475	0	3	0	0
C4A	NM_001252204	0	3	0	0
C4B	NM_001002029	0	3	0	0
WBSCR27	NM_152559	0	3	0	0
KIAA1210	NM_020721	0	3	0	0
DMD	NM_004009	0	3	0	0
DMD	NM_004006	0	3	0	0
DMD	NM_004007	0	3	0	0
OR8H2	NM_001005200	0	3	0	0
TRIM51	NM_032681	0	3	0	0
EML4	NM_001145076	0	3	0	0
GLTPD2	NM_001014985	0	3	0	0
OR8S1	NM_001005203	0	3	0	0
TOPAZ1	NM_001145030	0	3	0	0
ZNF214	NM_013249	0	3	0	0
NUGGC	NM_001010906	0	3	0	0
SIX5	NM_175875	0	3	0	0
HKDC1	NM_025130	0	3	0	0
DLAT	NM_001931	0	3	0	0
TPO	NM_175719	0	3	0	0
EXO1	NM_006027	0	3	0	0
COQ3	NM_017421	0	3	0	0
TAS2R4	NM_016944	0	3	0	0
OR6C68	NM_001005519	0	3	0	0
RREB1	NM_001003699	0	3	0	0
RREB1	NM_001003698	0	3	0	0
SERPINA10	NM_001100607	0	3	0	0
FCRL5	NM_001195388	0	3	0	0
SLC22A25	NM_199352	0	3	0	0
FAM149A	NM_015398	0	3	0	0
PUS3	NM_031307	0	3	0	0
TNFRSF10A	NM_003844	0	3	0	0
KCNK15	NM_022358	0	3	0	0
USP17L7	NM_001256869	0	3	0	0
VWA3A	NM_173615	0	3	0	0
ZG16	NM_152338	0	3	0	0
CENPF	NM_016343	0	3	0	0
MAGIX	NM_001099680	0	3	0	0
SP110	NM_004509	0	3	0	0
PCDHB6	NM_018939	0	3	0	0
CRB2	NM_173689	0	3	0	0
POTEC	NM_001137671	0	3	0	0
OR8K1	NM_001002907	0	3	0	0
STK11IP	NM_052902	0	3	0	0
MAGIX	NM_024859	0	3	0	0
ANO9	NM_001012302	0	3	0	0
RGL4	NM_153615	0	3	0	0
DLC1	NM_024767	0	3	0	0
ARHGEF26	NM_001251962	0	3	0	0
ARHGEF26	NM_001251963	0	3	0	0
CILP	NM_003613	0	3	0	0
MINK1	NM_015716	0	3	0	0
DMD	NM_004010	0	3	0	0
ZNF479	NM_033273	0	3	0	0
IGSF22	NM_173588	0	3	0	0
C14orf39	NM_174978	0	3	0	0
FANCA	NM_000135	0	3	0	0
EHBP1L1	NM_001099409	0	3	0	0
GPR116	NM_015234	7	2	0	0
GPR116	NM_001098518	7	2	0	0
WNK1	NM_213655	7	2	0	0
CACNA1H	NM_021098	7	2	0	0
CACNA1H	NM_001005407	7	2	0	0
KIAA1324	NM_001267049	6	2	0	0
WFS1	NM_001145853	5	2	0	0
WNK1	NM_001184985	5	2	0	0
LAMC1	NM_002293	5	2	0	0
WNK1	NM_014823	5	2	0	0
MCC	NM_001085377	5	2	0	0
MYO9B	NM_001130065	5	2	0	0
WNK1	NM_018979	5	2	0	0
ZNF778	NM_001201407	5	2	0	0
MYO9B	NM_004145	5	2	0	0
WFS1	NM_006005	5	2	0	0
ADAMTS17	NM_139057	4	2	0	0
CPZ	NM_003652	4	2	0	0
FLNB	NM_001457	4	2	0	0
FBLN2	NM_001998	4	2	0	0
INADL	NM_176877	4	2	0	0
ACAN	NM_013227	4	2	0	0
ZNF155	NM_001260487	4	2	0	0
ZNF155	NM_001260486	4	2	0	0
ZNF155	NM_001260488	4	2	0	0
DCHS2	NM_001142552	4	2	0	0
DHX37	NM_032656	4	2	0	0
KCNJ18	NM_001194958	4	2	0	0
KCNJ12	NM_021012	4	2	0	0
TANC1	NM_033394	4	2	0	0
FRAS1	NM_025074	4	2	0	0
MYO15A	NM_016239	4	2	0	0
LILRB3	NM_001081450	4	2	0	0
NOTCH3	NM_000435	4	2	0	0
FBLN2	NM_001165035	4	2	0	0
ZNF598	NM_178167	4	2	0	0
ESYT2	NM_020728	4	2	0	0
FLNB	NM_001164319	4	2	0	0
FLNB	NM_001164318	4	2	0	0
FLNB	NM_001164317	4	2	0	0
TNR	NM_003285	4	2	0	0
FAM198A	NM_001129908	4	2	0	0
ITGA11	NM_001004439	4	2	0	0
CPZ	NM_001014447	4	2	0	0
SIRPG	NM_018556	4	2	0	0
LILRB3	NM_006864	4	2	0	0
EVC	NM_153717	4	2	0	0
ZNF155	NM_003445	4	2	0	0
PIGZ	NM_025163	4	2	0	0
ACAN	NM_001135	4	2	0	0
ZNF778	NM_182531	4	2	0	0
FBLN2	NM_001004019	4	2	0	0
IQGAP3	NM_178229	4	2	0	0
ZNF155	NM_198089	4	2	0	0
DYNC2H1	NM_001080463	3	2	0	0
PRRC2C	NM_015172	3	2	0	0
PKHD1	NM_170724	3	2	0	0
COG3	NM_031431	3	2	0	0
FAM135B	NM_015912	3	2	0	0
SLC6A5	NM_004211	3	2	0	0
ADAMTS7	NM_014272	3	2	0	0
OR1L8	NM_001004454	3	2	0	0
ADAM8	NM_001164490	3	2	0	0
AQPEP	NM_173800	3	2	0	0
CACNA1I	NM_001003406	3	2	0	0
DMBT1	NM_007329	3	2	0	0
NIN	NM_182946	3	2	0	0
NIN	NM_182944	3	2	0	0
DYNC2H1	NM_001377	3	2	0	0
KIF2B	NM_032559	3	2	0	0
MAP9	NM_001039580	3	2	0	0
SLC4A3	NM_201574	3	2	0	0
PITRM1	NM_014889	3	2	0	0
FBXW8	NM_153348	3	2	0	0
TMEM132C	NM_001136103	3	2	0	0
UMODL1	NM_001199528	3	2	0	0
PITRM1	NM_001242307	3	2	0	0
PITRM1	NM_001242309	3	2	0	0
PRR18	NM_175922	3	2	0	0
C15orf39	NM_015492	3	2	0	0
NBPF3	NM_001256417	3	2	0	0
MYO3B	NM_001083615	3	2	0	0
SOHLH1	NM_001012415	3	2	0	0
UMODL1	NM_001004416	3	2	0	0
FUT5	NM_002034	3	2	0	0
TUBA3E	NM_207312	3	2	0	0
RPS6KA2	NM_001006932	3	2	0	0
CCDC177	NM_001271507	3	2	0	0
SVIL	NM_021738	3	2	0	0
KRTAP10-9	NM_198690	3	2	0	0
SORL1	NM_003105	3	2	0	0
VPS8	NM_015303	3	2	0	0
IQGAP2	NM_006633	3	2	0	0
ADAM8	NM_001109	3	2	0	0
C8orf73	NM_001100878	3	2	0	0
OR51B2	NM_033180	3	2	0	0
VPS8	NM_001009921	3	2	0	0
DMBT1	NM_004406	3	2	0	0
CACNA1I	NM_021096	3	2	0	0
DMBT1	NM_017579	3	2	0	0
MYO3B	NM_138995	3	2	0	0
DHTKD1	NM_018706	3	2	0	0
SLC4A3	NM_005070	3	2	0	0
NIN	NM_020921	3	2	0	0
SERPINB5	NM_002639	3	2	0	0
PRODH	NM_001195226	3	2	0	0
SLC6A18	NM_182632	3	2	0	0
SLFN11	NM_152270	2	2	0	0
MAST2	NM_015112	2	2	0	0
DCHS2	NM_017639	2	2	0	0
PTPRN2	NM_002847	2	2	0	0
APOBEC3B	NM_004900	2	2	0	0
ZNF610	NM_173530	2	2	0	0
PDE1C	NM_001191058	2	2	0	0
KLK10	NM_002776	2	2	0	0
PZP	NM_002864	2	2	0	0
FGFR4	NM_002011	2	2	0	0
SLC30A9	NM_006345	2	2	0	0
DDX11	NM_001257145	2	2	0	0
PCLO	NM_014510	2	2	0	0
ECHDC3	NM_024693	2	2	0	0
APOBEC3B	NM_001270411	2	2	0	0
GPAM	NM_020918	2	2	0	0
RYR3	NM_001243996	2	2	0	0
TXNDC2	NM_032243	2	2	0	0
MPP2	NM_005374	2	2	0	0
PSG4	NM_213633	2	2	0	0
KRTAP9-2	NM_031961	2	2	0	0
CAPN12	NM_144691	2	2	0	0
FGFR4	NM_022963	2	2	0	0
COL11A1	NM_080630	2	2	0	0
NID1	NM_002508	2	2	0	0
DDX11	NM_030653	2	2	0	0
SMARCAD1	NM_001128429	2	2	0	0
CTAGE15P	NM_001008747	2	2	0	0
DDX11	NM_004399	2	2	0	0
TTLL13	NM_001029964	2	2	0	0
LARP1B	NM_018078	2	2	0	0
CTU2	NM_001012762	2	2	0	0
KRT75	NM_004693	2	2	0	0
COL6A3	NM_004369	2	2	0	0
PADI4	NM_012387	2	2	0	0
PTPRN2	NM_130842	2	2	0	0
PTPRN2	NM_130843	2	2	0	0
MB21D1	NM_138441	2	2	0	0
CDT1	NM_030928	2	2	0	0
USP45	NM_001080481	2	2	0	0
CXCL16	NM_001100812	2	2	0	0
OR5H14	NM_001005514	2	2	0	0
IRS4	NM_003604	2	2	0	0
MAP2K3	NM_002756	2	2	0	0
PKD1L1	NM_138295	2	2	0	0
LRP2	NM_004525	2	2	0	0
OR7A17	NM_030901	2	2	0	0
NUP210	NM_024923	2	2	0	0
CELSR1	NM_014246	2	2	0	0
SMARCAD1	NM_020159	2	2	0	0
SCARF2	NM_153334	2	2	0	0
SLFN11	NM_001104590	2	2	0	0
OBSL1	NM_001173431	2	2	0	0
PLXND1	NM_015103	2	2	0	0
BTBD16	NM_144587	2	2	0	0
COL6A3	NM_057167	2	2	0	0
COL6A3	NM_057166	2	2	0	0
TRPM1	NM_001252024	2	2	0	0
TRPM1	NM_001252020	2	2	0	0
SLFN11	NM_001104589	2	2	0	0
MYO1G	NM_033054	2	2	0	0
GOLGB1	NM_001256487	2	2	0	0
GOLGB1	NM_001256486	2	2	0	0
GOLGB1	NM_001256488	2	2	0	0
SVEP1	NM_153366	2	2	0	0
MRVI1	NM_001098579	2	2	0	0
SI	NM_001041	2	2	0	0
SCNN1D	NM_001130413	2	2	0	0
CXCL16	NM_022059	2	2	0	0
COL11A1	NM_001854	2	2	0	0
GPAM	NM_001244949	2	2	0	0
FRMD4B	NM_015123	2	2	0	0
BTN1A1	NM_001732	2	2	0	0
ZNF717	NM_001128223	2	2	0	0
OR8G5	NM_001005198	2	2	0	0
CXXC11	NM_173821	2	2	0	0
AKAP12	NM_144497	2	2	0	0
OR1A2	NM_012352	2	2	0	0
MUC17	NM_001040105	2	2	0	0
MRVI1	NM_130385	2	2	0	0
TTC3	NM_001001894	2	2	0	0
ARHGEF10L	NM_001011722	2	2	0	0
ANKRD36	NM_001164315	2	2	0	0
PRAMEF1	NM_023013	2	2	0	0
TTC3	NM_003316	2	2	0	0
PCSK9	NM_174936	2	2	0	0
SCARF2	NM_182895	2	2	0	0
FGFR4	NM_213647	2	2	0	0
MUC22	NM_001198815	2	2	0	0
ITIH5	NM_030569	2	2	0	0
ABCA7	NM_019112	2	2	0	0
COL11A1	NM_080629	2	2	0	0
RFWD3	NM_018124	2	2	0	0
PSG11	NM_002785	2	2	0	0
MAP2K3	NM_145109	2	2	0	0
GOLGB1	NM_004487	2	2	0	0
DHDH	NM_014475	2	2	0	0
LONRF2	NM_198461	2	2	0	0
NLRP14	NM_176822	2	2	0	0
ITIH5	NM_032817	2	2	0	0
KIF17	NM_001122819	2	2	0	0
TNXB	NM_019105	2	2	0	0
OR1I1	NM_001004713	2	2	0	0
CCDC9	NM_015603	2	2	0	0
SLCO1B3	NM_019844	2	2	0	0
KLK10	NM_145888	2	2	0	0
SMARCAD1	NM_001128430	2	2	0	0
CTU2	NM_001012759	2	2	0	0
KIF17	NM_020816	2	2	0	0
SLC29A3	NM_018344	2	2	0	0
ATP13A5	NM_198505	2	2	0	0
RYR3	NM_001036	2	2	0	0
COL11A1	NM_001190709	2	2	0	0
USP36	NM_025090	2	2	0	0
AKAP12	NM_005100	2	2	0	0
ADH4	NM_000670	2	2	0	0
ARHGEF10L	NM_018125	2	2	0	0
TCEANC	NM_152634	2	2	0	0
RGPD3	NM_001144013	2	2	0	0
NT5C3L	NM_052935	2	2	0	0
EPHA1	NM_005232	2	2	0	0
KIAA1614	NM_020950	2	2	0	0
SLFN11	NM_001104588	2	2	0	0
SLFN11	NM_001104587	2	2	0	0
SOHLH1	NM_001101677	2	2	0	0
R3HCC1	NM_001136108	2	2	0	0
HELQ	NM_133636	2	2	0	0
ALMS1	NM_015120	2	2	0	0
KLK10	NM_001077500	2	2	0	0
VARS2	NM_001167734	2	2	0	0
TRPM1	NM_002420	2	2	0	0
ZNF610	NM_001161427	2	2	0	0
ZNF610	NM_001161426	2	2	0	0
ZNF610	NM_001161425	2	2	0	0
PCLO	NM_033026	2	2	0	0
TXNDC2	NM_001098529	2	2	0	0
DNAH7	NM_018897	2	2	0	0
TMEM187	NM_003492	2	2	0	0
IREB2	NM_004136	1	2	0	0
IFI16	NM_001206567	1	2	0	0
KIAA0586	NM_001244193	1	2	0	0
KIAA0586	NM_001244191	1	2	0	0
ACSM2A	NM_001010845	1	2	0	0
DGKG	NM_001346	1	2	0	0
SGSM2	NM_001098509	1	2	0	0
FAM90A1	NM_018088	1	2	0	0
KLK1	NM_002257	1	2	0	0
CR1	NM_000573	1	2	0	0
KIAA0586	NM_001244190	1	2	0	0
ANKRD26	NM_014915	1	2	0	0
PCDH15	NM_001142773	1	2	0	0
CCDC102B	NM_024781	1	2	0	0
NSUN7	NM_024677	1	2	0	0
KIAA0947	NM_015325	1	2	0	0
UBAP2	NM_018449	1	2	0	0
ZNF695	NM_020394	1	2	0	0
ABCA1	NM_005502	1	2	0	0
TBX20	NM_001077653	1	2	0	0
DUSP13	NM_001007273	1	2	0	0
PARD3B	NM_205863	1	2	0	0
C5orf20	NM_130848	1	2	1	0
XRCC1	NM_006297	1	2	0	0
KIAA0586	NM_001244192	1	2	0	0
CYBA	NM_000101	1	2	0	0
CCDC61	NM_001267723	1	2	0	0
SGSM2	NM_014853	1	2	0	0
KRT77	NM_175078	1	2	0	0
MRVI1	NM_001206880	1	2	0	0
PRKCDBP	NM_145040	1	2	0	0
TPSG1	NM_012467	1	2	0	0
THEM5	NM_182578	1	2	0	0
DSC3	NM_001941	1	2	0	0
DGKG	NM_001080744	1	2	0	0
DGKG	NM_001080745	1	2	0	0
USH2A	NM_007123	1	2	0	0
PGLYRP4	NM_020393	1	2	0	0
TSPYL1	NM_003309	1	2	0	0
CSF1	NM_172212	1	2	0	0
CYP2D6	NM_000106	1	2	0	0
AATK	NM_001080395	1	2	0	0
ANKRD26	NM_001256053	1	2	0	0
PCDH15	NM_001142766	1	2	0	0
TNC	NM_002160	1	2	0	0
ARHGEF18	NM_015318	1	2	0	0
ZNF415	NM_001164309	1	2	0	0
CYP2D6	NM_001025161	1	2	0	0
ARHGEF40	NM_018071	1	2	0	0
CCDC102B	NM_001093729	1	2	0	0
ZNF415	NM_018355	1	2	0	0
MECR	NM_016011	1	2	0	0
ANKRD17	NM_198889	1	2	0	0
WDR38	NM_001045476	1	2	0	0
WDR78	NM_207014	1	2	0	0
PDLIM5	NM_001256426	1	2	0	0
SALL3	NM_171999	1	2	0	0
DFNB31	NM_015404	1	2	0	0
LILRB4	NM_006847	1	2	0	0
APIP	NM_015957	1	2	0	0
HEATR5A	NM_015473	1	2	0	0
FLG2	NM_001014342	1	2	0	0
ARHGEF18	NM_001130955	1	2	0	0
OR52E4	NM_001005165	1	2	0	0
BRWD1	NM_033656	1	2	0	0
SETX	NM_015046	1	2	0	0
CD200R1	NM_138939	1	2	0	0
BCL2A1	NM_001114735	1	2	0	0
FBN2	NM_001999	1	2	0	0
LIPT2	NM_001144869	1	2	0	0
OR2A25	NM_001004488	1	2	0	0
FREM2	NM_207361	1	2	0	0
ARHGEF37	NM_001001669	1	2	0	0
KRT6B	NM_005555	1	2	0	0
PLA2G4C	NM_001159322	1	2	0	0
PLA2G4C	NM_001159323	1	2	0	0
RHBG	NM_020407	1	2	0	0
DUOX2	NM_014080	1	2	0	0
SULT1C3	NM_001008743	1	2	0	0
KIAA1377	NM_020802	1	2	0	0
OR2B11	NM_001004492	1	2	0	0
RGS3	NM_144489	1	2	0	0
PARVB	NM_001003828	1	2	0	0
CASR	NM_000388	1	2	0	0
ZNF772	NM_001024596	1	2	0	0
RHBG	NM_001256395	1	2	0	0
RHBG	NM_001256396	1	2	0	0
NPC1	NM_000271	1	2	0	0
COL4A3	NM_000091	1	2	0	0
KLRC4	NM_013431	1	2	0	0
ZNF772	NM_001144068	1	2	0	0
CNTRL	NM_007018	1	2	0	0
C9orf66	NM_152569	1	2	0	0
ENTPD6	NM_001247	1	2	0	0
ADAMTS8	NM_007037	1	2	0	0
PNPLA7	NM_152286	1	2	0	0
C7orf63	NM_001160138	1	2	0	0
SLC22A1	NM_003057	1	2	0	0
SYT16	NM_031914	1	2	0	0
NUDT6	NM_007083	1	2	0	0
PARD3B	NM_057177	1	2	0	0
CDH17	NM_001144663	1	2	0	0
ADAR	NM_015840	1	2	0	0
ADAR	NM_015841	1	2	0	0
SMTNL2	NM_001114974	1	2	0	0
ASB15	NM_080928	1	2	0	0
TOR1AIP1	NM_015602	1	2	0	0
ZNF419	NM_001098492	1	2	0	0
NPHS1	NM_004646	1	2	0	0
ADAR	NM_001111	1	2	0	0
NISCH	NM_007184	1	2	0	0
RGMA	NM_001166283	1	2	0	0
ZNF80	NM_007136	1	2	0	0
GLB1	NM_000404	1	2	0	0
PLEKHA6	NM_014935	1	2	0	0
ACP6	NM_016361	1	2	0	0
RBMXL3	NM_001145346	1	2	0	0
LCN15	NM_203347	1	2	0	0
SMTNL2	NM_198501	1	2	0	0
LILRB4	NM_001081438	1	2	0	0
QSER1	NM_001076786	1	2	0	0
DMKN	NM_001126056	1	2	0	0
TPSD1	NM_012217	1	2	0	0
CR1	NM_000651	1	2	0	0
RAB11FIP1	NM_001002814	1	2	0	0
TRIM50	NM_178125	1	2	0	0
SERPINA9	NM_175739	1	2	0	0
MAGEB3	NM_002365	1	2	0	0
GLB1	NM_001135602	1	2	0	0
SYDE2	NM_032184	1	2	0	0
C17orf70	NM_025161	1	2	0	0
ADAMTS18	NM_199355	1	2	0	0
MMRN2	NM_024756	1	2	0	0
SLC44A4	NM_001178044	1	2	0	0
SLC44A4	NM_001178045	1	2	0	0
ATG2B	NM_018036	1	2	0	0
PCDH15	NM_001142768	1	2	0	0
PCDH15	NM_001142765	1	2	0	0
PCDH15	NM_001142764	1	2	0	0
PCDH15	NM_001142767	1	2	0	0
PCDH15	NM_001142763	1	2	0	0
ZNF853	NM_017560	1	2	0	0
CIITA	NM_000246	1	2	0	0
KIAA0586	NM_001244189	1	2	0	0
PCM1	NM_006197	1	2	0	0
PABPC4L	NM_001114734	1	2	0	0
GANC	NM_198141	1	2	0	0
LIPC	NM_000236	1	2	0	0
COL4A1	NM_001845	1	2	0	0
MEGF11	NM_032445	1	2	0	0
RTP4	NM_022147	1	2	0	0
MIA2	NM_054024	1	2	0	0
KIAA1107	NM_015237	1	2	0	0
SCN10A	NM_006514	1	2	0	0
ARHGEF15	NM_025014	1	2	0	0
MCPH1	NM_001172575	1	2	0	0
WDR60	NM_018051	1	2	0	0
TBX20	NM_001166220	1	2	0	0
STAB1	NM_015136	1	2	0	0
TMEM177	NM_001105199	1	2	0	0
P2RY2	NM_176071	1	2	0	0
P2RY2	NM_176072	1	2	0	0
KRT24	NM_019016	1	2	0	0
AADACL3	NM_001103170	1	2	0	0
KLF17	NM_173484	1	2	0	0
RTTN	NM_173630	1	2	0	0
TREML4	NM_198153	1	2	0	0
PCDH15	NM_033056	1	2	0	0
CHL1	NM_006614	1	2	0	0
KRT13	NM_002274	1	2	0	0
SLC22A1	NM_153187	1	2	0	0
C1orf173	NM_001002912	1	2	0	0
APOBEC3F	NM_145298	1	2	0	0
CD200R1	NM_138940	1	2	0	0
EIF2AK4	NM_001013703	1	2	0	0
PCDP1	NM_001271049	1	2	0	0
AHSG	NM_001622	1	2	0	0
FOXQ1	NM_033260	1	2	0	0
TMEM177	NM_001105198	1	2	0	0
LEPR	NM_002303	1	2	0	0
SERPINA9	NM_001042518	1	2	0	0
OR2A14	NM_001001659	1	2	0	0
VARS2	NM_020442	1	2	0	0
WDR27	NM_182552	1	2	0	0
ANKRD17	NM_032217	1	2	0	0
RAI1	NM_030665	1	2	0	0
TOR1AIP1	NM_001267578	1	2	0	0
PRAMEF19	NM_001099790	1	2	0	0
TAS2R43	NM_176884	1	2	0	0
ASTL	NM_001002036	1	2	0	0
ASIC4	NM_182847	1	2	0	0
IQSEC3	NM_001170738	1	2	0	0
ARHGEF15	NM_173728	1	2	0	0
TLR1	NM_003263	1	2	0	0
P2RY2	NM_002564	1	2	0	0
TATDN2	NM_014760	1	2	0	0
AATK	NM_004920	1	2	0	0
PRAMEF18	NM_001099850	1	2	0	0
CCDC164	NM_145038	1	2	0	0
PNPLA7	NM_001098537	1	2	0	0
CFH	NM_000186	1	2	0	0
DMRT3	NM_021240	1	2	0	0
KIAA0586	NM_014749	1	2	0	0
COL5A3	NM_015719	1	2	0	0
CHL1	NM_001253387	1	2	0	0
RHOT2	NM_138769	1	2	0	0
KRT13	NM_153490	1	2	0	0
ISX	NM_001008494	1	2	0	0
ADRB2	NM_000024	1	2	0	0
DFNB31	NM_001173425	1	2	0	0
HRG	NM_000412	1	2	0	0
PARD3B	NM_152526	1	2	0	0
OR7G2	NM_001005193	1	2	0	0
CDH17	NM_004063	1	2	0	0
EYS	NM_001142800	1	2	0	0
AMH	NM_000479	1	2	0	0
ZNF419	NM_024691	1	2	0	0
BRWD1	NM_018963	1	2	0	0
TMEM177	NM_030577	1	2	0	0
KRTAP10-3	NM_198696	1	2	0	0
ALS2CR11	NM_001168221	1	2	0	0
CSF1	NM_000757	1	2	0	0
DISP2	NM_033510	1	2	0	0
TEP1	NM_007110	1	2	0	0
ALX4	NM_021926	1	2	0	0
ZNF587B	NM_001204818	1	2	0	0
TMEM171	NM_173490	1	2	0	0
ZNF415	NM_001136038	1	2	0	0
IVL	NM_005547	1	2	0	0
CASR	NM_001178065	1	2	0	0
SPDL1	NM_017785	1	2	0	0
TMEM171	NM_001161342	1	2	0	0
SAC3D1	NM_013299	1	2	0	0
SLC44A4	NM_025257	1	2	0	0
TIMELESS	NM_003920	1	2	0	0
TG	NM_003235	1	2	0	0
ZNF419	NM_001098491	1	2	0	0
ZNF419	NM_001098493	1	2	0	0
ARRDC4	NM_183376	1	2	0	0
CDHR5	NM_031264	1	2	0	0
C7orf63	NM_001039706	1	2	0	0
PTGFRN	NM_020440	1	2	0	0
TAF1B	NM_005680	1	2	0	0
MTA1	NM_004689	1	2	0	0
CHRNA2	NM_000742	1	2	0	0
DSC3	NM_024423	1	2	0	0
VARS2	NM_001167733	1	2	0	0
SLIT3	NM_003062	1	2	0	0
OR8B3	NM_001005467	1	2	0	0
SLC22A14	NM_004803	1	2	0	0
PLA2G4C	NM_003706	1	2	0	0
SH3BGR	NM_007341	1	2	0	0
KIAA1551	NM_018169	1	2	0	0
KRT7	NM_005556	1	2	0	0
UPK3B	NM_182684	0	2	0	0
PLK4	NM_001190801	0	2	0	0
OR2C3	NM_198074	0	2	0	0
NEDD4	NM_198400	0	2	0	0
CORIN	NM_006587	0	2	0	0
RAG1	NM_000448	0	2	0	0
CTAGE5	NM_001247989	0	2	0	0
RNASE9	NM_001110358	0	2	0	0
RNASE9	NM_001110359	0	2	0	0
RNASE9	NM_001110356	0	2	0	0
RNASE9	NM_001110357	0	2	0	0
FAM58BP	NM_001105517	0	2	0	0
PODXL	NM_005397	0	2	0	0
MBIP	NM_016586	0	2	0	0
WBP2NL	NM_152613	0	2	0	0
OR4M2	NM_001004719	0	2	0	0
ZNF695	NM_001204221	0	2	0	0
ANO10	NM_001204831	0	2	0	0
GM2A	NM_001167607	0	2	0	0
CLEC4F	NM_173535	0	2	0	0
PTPN12	NM_001131009	0	2	0	0
NEDD4	NM_006154	0	2	0	0
TMEM176B	NM_001101311	0	2	0	0
TMEM176B	NM_001101312	0	2	0	0
LY75-CD302	NM_001198759	0	2	0	0
FEZ2	NM_005102	0	2	0	0
AURKA	NM_198434	0	2	0	0
AURKA	NM_198435	0	2	0	0
AURKA	NM_198436	0	2	0	0
AURKA	NM_198437	0	2	0	0
AURKA	NM_198433	0	2	0	0
USP17L13	NM_001256855	0	2	0	0
NTNG2	NM_032536	0	2	0	0
LRCOL1	NM_001195520	0	2	0	0
SLC52A1	NM_017986	0	2	0	0
ADAMTS10	NM_030957	0	2	0	0
DPY19L2	NM_173812	0	2	0	0
FUT3	NM_001097640	0	2	0	0
ADGB	NM_024694	0	2	0	0
GYG2	NM_001079855	0	2	0	0
GTPBP10	NM_033107	0	2	0	0
TMEM176B	NM_014020	0	2	0	0
CHAF1A	NM_005483	0	2	0	0
CSMD3	NM_198123	0	2	0	0
CSMD3	NM_198124	0	2	0	0
LOXHD1	NM_001145472	0	2	0	0
LOC100293534	NM_001242823	0	2	0	0
CYP2A7	NM_000764	0	2	0	0
ACOT2	NM_006821	0	2	0	0
CDC20B	NM_001145734	0	2	0	0
OR52H1	NM_001005289	0	2	0	0
PIWIL3	NM_001008496	0	2	0	0
KRT27	NM_181537	0	2	0	0
CDK5RAP2	NM_001011649	0	2	0	0
IFNAR2	NM_000874	0	2	0	0
ZNF543	NM_213598	0	2	0	0
EDA2R	NM_001199687	0	2	0	0
NLE1	NM_018096	0	2	0	0
EIF3B	NM_003751	0	2	0	0
SETDB2	NM_001160308	0	2	0	0
PCDHA2	NM_031495	0	2	0	0
C19orf48	NM_199249	0	2	0	0
RINL	NM_001195833	0	2	0	0
AMACR	NM_001167595	0	2	0	0
PNLIPRP3	NM_001011709	0	2	0	0
TRAPPC8	NM_014939	0	2	0	0
DUSP5	NM_004419	0	2	0	0
LOC100505478	NM_001199233	0	2	0	0
TRDN	NM_001251987	0	2	0	0
FAM154A	NM_153707	0	2	0	0
SFTPD	NM_003019	0	2	0	0
CCDC17	NM_001190182	0	2	0	0
PCDHA2	NM_018905	0	2	0	0
DTL	NM_016448	0	2	0	0
CCT6B	NM_006584	0	2	0	0
CGNL1	NM_032866	0	2	0	0
AGAP7	NM_001077685	0	2	0	0
ADAT1	NM_012091	0	2	0	0
NWD1	NM_001007525	0	2	0	0
CD5	NM_014207	0	2	0	0
AADACL3	NM_001103169	0	2	0	0
PCDHB16	NM_020957	0	2	0	0
ZBP1	NM_001160417	0	2	0	0
CLEC1B	NM_001099431	0	2	0	0
TLR10	NM_001195108	0	2	0	0
TLR10	NM_001195106	0	2	0	0
TLR10	NM_001195107	0	2	0	0
RWDD3	NM_001128142	0	2	0	0
DHRSX	NM_145177	0	2	0	0
LRMP	NM_006152	0	2	0	0
LEPR	NM_001198689	0	2	0	0
LEPR	NM_001198688	0	2	0	0
LEPR	NM_001198687	0	2	0	0
EIF4G1	NM_198241	0	2	0	0
EIF4G1	NM_198244	0	2	0	0
ZMYM5	NM_001142684	0	2	0	0
TBC1D1	NM_001253912	0	2	0	0
TLR10	NM_001017388	0	2	0	0
OR5B17	NM_001005489	0	2	0	0
TRIM69	NM_182985	0	2	0	0
ARMC9	NM_025139	0	2	0	0
TBC1D1	NM_015173	0	2	0	0
TDRD6	NM_001010870	0	2	0	0
BTLA	NM_181780	0	2	0	0
OR6Q1	NM_001005186	0	2	0	0
KIAA1984	NM_001039374	0	2	0	0
CLEC1B	NM_016509	0	2	0	0
ACPT	NM_033068	0	2	0	0
SOWAHA	NM_175873	0	2	0	0
CA6	NM_001270500	0	2	0	0
SPECC1L	NM_001145468	0	2	0	0
PLXNB3	NM_001163257	0	2	0	0
FAM208A	NM_001112736	0	2	0	0
NUDCD1	NM_032869	0	2	0	0
LOXHD1	NM_144612	0	2	0	0
ASTN1	NM_207108	0	2	0	0
EGF	NM_001963	0	2	0	0
TTC21B	NM_024753	0	2	0	0
ZFP62	NM_001172638	0	2	0	0
DCC	NM_005215	0	2	0	0
NLRX1	NM_170722	0	2	0	0
PDLIM5	NM_001256425	0	2	0	0
PDLIM5	NM_001256428	0	2	0	0
PDLIM5	NM_001256427	0	2	0	0
EDA2R	NM_021783	0	2	0	0
FXYD5	NM_144779	0	2	0	0
OR52N1	NM_001001913	0	2	0	0
GM2A	NM_000405	0	2	0	0
CLCNKA	NM_004070	0	2	0	0
BCL2A1	NM_004049	0	2	0	0
SPECC1L	NM_001254732	0	2	0	0
BCO2	NM_031938	0	2	0	0
MTIF2	NM_002453	0	2	0	0
DPP10	NM_020868	0	2	0	0
GPR62	NM_080865	0	2	0	0
FUT3	NM_001097641	0	2	0	0
CLASRP	NM_007056	0	2	0	0
SERHL2	NM_014509	0	2	0	0
MAP7D3	NM_001173517	0	2	0	0
CD86	NM_006889	0	2	0	0
MAGEA10	NM_001251828	0	2	0	0
LSP1	NM_001242932	0	2	0	0
SIGLEC9	NM_001198558	0	2	0	0
ZBP1	NM_030776	0	2	0	0
SIGLEC9	NM_014441	0	2	0	0
BRICD5	NM_182563	0	2	0	0
TRPV1	NM_018727	0	2	0	0
SLC52A1	NM_001104577	0	2	0	0
TRIM49L1	NM_001105522	0	2	0	0
KRT10	NM_000421	0	2	0	0
PTPN12	NM_001131008	0	2	0	0
FPR1	NM_001193306	0	2	0	0
PWWP2B	NM_001098637	0	2	0	0
ZFP62	NM_152283	0	2	0	0
MTIF2	NM_001005369	0	2	0	0
CD86	NM_001206924	0	2	0	0
CD86	NM_001206925	0	2	0	0
GYG2	NM_003918	0	2	0	0
NPVF	NM_022150	0	2	0	0
BRDT	NM_001726	0	2	0	0
ARHGEF11	NM_014784	0	2	0	0
CENPN	NM_001270474	0	2	0	0
ZNF239	NM_005674	0	2	0	0
TMEM44	NM_001166305	0	2	0	0
NLRX1	NM_024618	0	2	0	0
CEP55	NM_001127182	0	2	0	0
ARHGEF11	NM_198236	0	2	0	0
ABCA5	NM_018672	0	2	0	0
C12orf66	NM_152440	0	2	0	0
CCDC176	NM_025057	0	2	0	0
PDLIM5	NM_001011513	0	2	0	0
RRBP1	NM_001042576	0	2	0	0
TDRD6	NM_001168359	0	2	0	0
SMR3A	NM_012390	0	2	0	0
EFCAB5	NM_001145053	0	2	0	0
HYDIN	NM_001270974	0	2	0	0
LPPR3	NM_024888	0	2	0	0
FAM177B	NM_207468	0	2	0	0
PSMD9	NM_002813	0	2	0	0
ZAR1	NM_175619	0	2	0	0
KHNYN	NM_015299	0	2	0	0
AMACR	NM_014324	0	2	0	0
PWWP2B	NM_138499	0	2	0	0
BPIFB4	NM_182519	0	2	0	0
HYAL2	NM_033158	0	2	0	0
OR10R2	NM_001004472	0	2	0	0
HYAL2	NM_003773	0	2	0	0
ATP5SL	NM_001167871	0	2	0	0
ABCG8	NM_022437	0	2	0	0
FSHR	NM_181446	0	2	0	0
PLEK	NM_002664	0	2	0	0
EFCAB5	NM_198529	0	2	0	0
PIN4	NM_006223	0	2	0	0
ZNF142	NM_001105537	0	2	0	0
LRRC34	NM_001172780	0	2	0	0
BANF2	NM_001159495	0	2	0	0
MAGIX	NM_001099681	0	2	0	0
TCHH	NM_007113	0	2	0	0
OR2T29	NM_001004694	0	2	0	0
DPP10	NM_001178034	0	2	0	0
CCT6B	NM_001193529	0	2	0	0
OR51M1	NM_001004756	0	2	0	0
MAGEC1	NM_005462	0	2	0	0
RPS6KL1	NM_031464	0	2	0	0
CSMD3	NM_052900	0	2	0	0
RNASE7	NM_032572	0	2	0	0
IFNAR2	NM_207584	0	2	0	0
OR2T5	NM_001004697	0	2	0	0
THOC5	NM_003678	0	2	0	0
PKD2L2	NM_014386	0	2	0	0
OR4C46	NM_001004703	0	2	0	0
LDLRAD2	NM_001013693	0	2	0	0
ATG10	NM_001131028	0	2	0	0
MAP7D3	NM_001173516	0	2	0	0
CYP2A7	NM_030589	0	2	0	0
SPRR1A	NM_005987	0	2	0	0
ATP7B	NM_000053	0	2	0	0
SYNC	NM_030786	0	2	0	0
SON	NM_032195	0	2	0	0
ZBP1	NM_001160418	0	2	0	0
MACC1	NM_182762	0	2	0	0
MAGIX	NM_001099682	0	2	0	0
CACNG6	NM_031897	0	2	0	0
DST	NM_015548	0	2	0	0
USP24	NM_015306	0	2	0	0
ZBTB40	NM_001083621	0	2	0	0
BRDT	NM_207189	0	2	0	0
CFHR4	NM_001201551	0	2	0	0
CFHR4	NM_001201550	0	2	0	0
PKD2L2	NM_001258448	0	2	0	0
LACTB	NM_032857	0	2	0	0
C8orf48	NM_001007090	0	2	0	0
SLC35G6	NM_001102614	0	2	1	0
SEMA4B	NM_198925	0	2	0	0
MRC1	NM_002438	0	2	0	0
DPP10	NM_001178037	0	2	0	0
DPP10	NM_001178036	0	2	0	0
CCDC178	NM_198995	0	2	0	0
LEPR	NM_001003679	0	2	0	0
BCO2	NM_001256400	0	2	0	0
MAGEA10	NM_021048	0	2	0	0
OAS1	NM_001032409	0	2	0	0
APOBEC3H	NM_001166003	0	2	0	0
PLK4	NM_001190799	0	2	0	0
C11orf68	NM_031450	0	2	0	0
GLI3	NM_000168	0	2	0	0
MRPL52	NM_181307	0	2	0	0
IFT74	NM_001099223	0	2	0	0
IFT74	NM_001099222	0	2	0	0
ATG10	NM_031482	0	2	0	0
DEPTOR	NM_022783	0	2	0	0
LRMP	NM_001204126	0	2	0	0
LRMP	NM_001204127	0	2	0	0
THOC5	NM_001002877	0	2	0	0
THOC5	NM_001002879	0	2	0	0
FBXO41	NM_001080410	0	2	0	0
TRIM14	NM_033219	0	2	0	0
GDPGP1	NM_001013657	0	2	0	0
NOSTRIN	NM_001171631	0	2	0	0
DEFB107A	NM_001037668	0	2	0	0
TUSC5	NM_172367	0	2	0	0
KLK7	NM_001243126	0	2	0	0
FPR1	NM_002029	0	2	0	0
OR1Q1	NM_012364	0	2	0	0
BANF2	NM_001014977	0	2	0	0
LY75	NM_002349	0	2	0	0
WDR52	NM_001164496	0	2	0	0
BCO2	NM_001256397	0	2	0	0
GBE1	NM_000158	0	2	0	0
MS4A13	NM_001012417	0	2	0	0
EDA2R	NM_001242310	0	2	0	0
REXO1	NM_020695	0	2	0	0
EGF	NM_001178131	0	2	0	0
ZNF419	NM_001098495	0	2	0	0
ZNF419	NM_001098496	0	2	0	0
PLXNB3	NM_005393	0	2	0	0
MORC1	NM_014429	0	2	0	0
ZNF239	NM_001099282	0	2	0	0
ZNF239	NM_001099283	0	2	0	0
ZNF239	NM_001099284	0	2	0	0
OR4C16	NM_001004701	0	2	0	0
SCAPER	NM_020843	0	2	0	0
RREB1	NM_001003700	0	2	0	0
HES4	NM_001142467	0	2	0	0
FNIP1	NM_133372	0	2	0	0
C4orf45	NM_152543	0	2	0	0
RNASE9	NM_001110361	0	2	0	0
RNASE9	NM_001110360	0	2	0	0
OVCH2	NM_198185	0	2	0	0
CR1L	NM_175710	0	2	0	0
BPIFB6	NM_174897	0	2	0	0
C4orf22	NM_001206997	0	2	0	0
IFT74	NM_001099224	0	2	0	0
CTBP2	NM_022802	0	2	0	0
NXPE4	NM_017678	0	2	0	0
MAGEA10	NM_001011543	0	2	0	0
RWDD3	NM_015485	0	2	0	0
MYEF2	NM_016132	0	2	0	0
PRG3	NM_006093	0	2	0	0
C2orf80	NM_001099334	0	2	0	0
HTR3D	NM_001163646	0	2	0	0
TUBGCP6	NM_020461	0	2	0	0
OVGP1	NM_002557	0	2	0	0
MRPL52	NM_178336	0	2	0	0
CCDC71	NM_022903	0	2	0	0
CD300LF	NM_139018	0	2	0	0
THOC5	NM_001002878	0	2	0	0
PODXL	NM_001018111	0	2	0	0
CLCNKA	NM_001042704	0	2	0	0
ASTN1	NM_004319	0	2	0	0
ZNF708	NM_021269	0	2	0	0
APOL5	NM_030642	0	2	0	0
RHBDF2	NM_024599	0	2	0	0
ZNF777	NM_015694	0	2	0	0
PEAR1	NM_001080471	0	2	0	0
KBTBD5	NM_152393	0	2	0	0
ZNF578	NM_001099694	0	2	0	0
OR2J3	NM_001005216	0	2	0	0
GYG2	NM_001184704	0	2	0	0
GYG2	NM_001184703	0	2	0	0
GYG2	NM_001184702	0	2	0	0
BANF2	NM_178477	0	2	0	0
MICB	NM_005931	0	2	0	0
GOLGA1	NM_002077	0	2	0	0
USP42	NM_032172	0	2	0	0
SBK2	NM_001101401	0	2	0	0
LY75-CD302	NM_001198760	0	2	0	0
CGNL1	NM_001252335	0	2	0	0
APOBEC3H	NM_001166004	0	2	0	0
APOBEC3H	NM_001166002	0	2	0	0
MYOM1	NM_003803	0	2	0	0
TLR10	NM_030956	0	2	0	0
ZNF571	NM_016536	0	2	0	0
FAM63A	NM_001163258	0	2	0	0
SYNC	NM_001161708	0	2	0	0
HGC6.3	NM_001129895	0	2	0	0
TRIM49DP	NM_001206627	0	2	0	0
SLC7A4	NM_004173	0	2	0	0
SETDB2	NM_031915	0	2	0	0
OR52W1	NM_001005178	0	2	0	0
C19orf48	NM_199250	0	2	0	0
GBP2	NM_004120	0	2	0	0
LRRC34	NM_001172779	0	2	0	0
WBSCR28	NM_182504	0	2	0	0
SCN7A	NM_002976	0	2	0	0
BRDT	NM_001242805	0	2	0	0
BRDT	NM_001242806	0	2	0	0
BRDT	NM_001242807	0	2	0	0
BRDT	NM_001242808	0	2	0	0
CENPN	NM_001100625	0	2	0	0
CD86	NM_175862	0	2	0	0
FNIP1	NM_001008738	0	2	0	0
HTR3C	NM_130770	0	2	0	0
CRIPAK	NM_175918	0	2	0	0
GLB1L3	NM_001080407	0	2	0	0
MMP8	NM_002424	0	2	0	0
ERCC5	NM_000123	0	2	0	0
CACNG6	NM_145815	0	2	0	0
CACNG6	NM_145814	0	2	0	0
APOC4	NM_001646	0	2	0	0
AIP	NM_003977	0	2	0	0
TAS2R38	NM_176817	0	2	0	0
BCORL1	NM_021946	0	2	0	0
OR51A4	NM_001005329	0	2	0	0
PTPN12	NM_002835	0	2	0	0
ABCA5	NM_172232	0	2	0	0
CNGB3	NM_019098	0	2	0	0
MS4A13	NM_001100909	0	2	0	0
FOCAD	NM_017794	0	2	0	0
PDLIM5	NM_006457	0	2	0	0
FXYD5	NM_014164	0	2	0	0
HAAO	NM_012205	0	2	0	0
MOGS	NM_006302	0	2	0	0
C11orf68	NM_001135635	0	2	0	0
FRG2C	NM_001124759	0	2	0	0
GJB7	NM_198568	0	2	0	0
CENPN	NM_001100624	0	2	0	0
PAN3	NM_175854	0	2	0	0
PCDHB8	NM_019120	0	2	0	0
DPP10	NM_001004360	0	2	0	0
OR2T11	NM_001001964	0	2	0	0
KRT15	NM_002275	0	2	0	0
OR13D1	NM_001004484	0	2	0	0
BPIFB3	NM_182658	0	2	0	0
TNFRSF10D	NM_003840	0	2	0	0
GLIS3	NM_152629	0	2	0	0
TMEM176A	NM_018487	0	2	0	0
GPR35	NM_001195382	0	2	0	0
GPR35	NM_001195381	0	2	0	0
EPB41L4B	NM_019114	0	2	0	0
KRTAP10-11	NM_198692	0	2	0	0
MRPL52	NM_180982	0	2	0	0
FXYD5	NM_001164605	0	2	0	0
IL23R	NM_144701	0	2	0	0
SLC5A3	NM_006933	0	2	0	0
GPR113	NM_153835	0	2	0	0
AMICA1	NM_153206	0	2	0	0
MBD3L4	NM_001164419	0	2	0	0
BIVM-ERCC5	NM_001204425	0	2	0	0
SHROOM3	NM_020859	0	2	0	0
PSD3	NM_015310	0	2	0	0
GPR135	NM_022571	0	2	0	0
CKAP2L	NM_152515	0	2	0	0
OR7C1	NM_198944	0	2	0	0
LPPR3	NM_001270366	0	2	0	0
MAP7D3	NM_024597	0	2	0	0
TGM3	NM_003245	0	2	0	0
CDC20B	NM_152623	0	2	0	0
SUSD5	NM_015551	0	2	0	0
TRIM14	NM_014788	0	2	0	0
FAM22A	NM_001099338	0	2	0	0
INMT	NM_006774	0	2	0	0
FAM21B	NM_018232	0	2	0	0
CD44	NM_001001389	0	2	0	0
TRPV1	NM_080705	0	2	0	0
TRPV1	NM_080704	0	2	0	0
TRPV1	NM_080706	0	2	0	0
CDC20B	NM_001170402	0	2	0	0
LOC100130357	NM_001242698	0	2	0	0
CALCR	NM_001164737	0	2	0	0
PTCHD3	NM_001034842	0	2	0	0
EIF4G1	NM_001194947	0	2	0	0
EIF4G1	NM_001194946	0	2	0	0
NUDT22	NM_001128613	0	2	0	0
NUDT22	NM_001128612	0	2	0	0
CEACAM21	NM_001098506	0	2	0	0
AMICA1	NM_001098526	0	2	0	0
MBIP	NM_001144891	0	2	0	0
CCDC17	NM_001114938	0	2	0	0
VN1R1	NM_020633	0	2	0	0
SLFN14	NM_001129820	0	2	0	0
TRMT13	NM_019083	0	2	0	0
TMEM225	NM_001013743	0	2	0	0
FUT3	NM_001097639	0	2	0	0
FUT3	NM_000149	0	2	0	0
SMYD4	NM_052928	0	2	0	0
ATP7B	NM_001005918	0	2	0	0
PIGB	NM_004855	0	2	0	0
RRBP1	NM_004587	0	2	0	0
PCDHA1	NM_031410	0	2	0	0
INMT	NM_001199219	0	2	0	0
PCDH11Y	NM_032972	0	2	0	0
PCDH11Y	NM_032973	0	2	0	0
PCDH11Y	NM_032971	0	2	0	0
ATP7B	NM_001243182	0	2	0	0
GPR113	NM_001145169	0	2	0	0
GPR113	NM_001145168	0	2	0	0
ATP5SL	NM_018035	0	2	0	0
DMKN	NM_001190347	0	2	0	0
FIGNL2	NM_001013690	0	2	0	0
ATP5SL	NM_001167867	0	2	0	0
PSMD9	NM_001261400	0	2	0	0
IL37	NM_014439	0	2	0	0
THAP9	NM_024672	0	2	0	0
CD86	NM_176892	0	2	0	0
SIRPB1	NM_001083910	0	2	0	0
SIRT6	NM_016539	0	2	0	0
DMKN	NM_033317	0	2	0	0
CACNA1B	NM_001243812	0	2	0	0
OR13C9	NM_001001956	0	2	0	0
SLC16A8	NM_013356	0	2	0	0
CCT6B	NM_001193530	0	2	0	0
OC90	NM_001080399	0	2	0	0
DMD	NM_004011	0	2	0	0
DMD	NM_004012	0	2	0	0
MOGS	NM_001146158	0	2	0	0
DEFB107B	NM_001040705	0	2	0	0
OBFC1	NM_024928	0	2	0	0
CDK5RAP2	NM_018249	0	2	0	0
CEP55	NM_018131	0	2	0	0
CLEC4F	NM_001258027	0	2	0	0
HCLS1	NM_005335	0	2	0	0
KLRC2	NM_002260	0	2	0	0
CTAGE5	NM_203355	0	2	0	0
SIRT6	NM_001193285	0	2	0	0
NAF1	NM_001128931	0	2	0	0
GPATCH1	NM_018025	0	2	0	0
NXPE4	NM_001077639	0	2	0	0
HTR3D	NM_182537	0	2	0	0
EIF4G1	NM_182917	0	2	0	0
PLK4	NM_014264	0	2	0	0
SSC5D	NM_001144950	0	2	0	0
DEFB127	NM_139074	0	2	0	0
APOBEC3H	NM_181773	0	2	0	0
FSHR	NM_000145	0	2	0	0
TNFRSF10B	NM_003842	0	2	0	0
TRDN	NM_006073	0	2	0	0
TULP1	NM_003322	0	2	0	0
CLHC1	NM_001135598	0	2	0	0
IFT74	NM_025103	0	2	0	0
MYOM1	NM_019856	0	2	0	0
KRTAP4-1	NM_033060	0	2	0	0
TSNARE1	NM_145003	0	2	0	0
ZBTB40	NM_014870	0	2	0	0
OR51B4	NM_033179	0	2	0	0
NUDCD1	NM_001128211	0	2	0	0
ZNF419	NM_001098494	0	2	0	0
HTR3D	NM_001145143	0	2	0	0
ITPKB	NM_002221	0	2	0	0
CLHC1	NM_152385	0	2	0	0
MMP9	NM_004994	0	2	0	0
TAPBPL	NM_018009	0	2	0	0
CTAGE5	NM_005930	0	2	0	0
ENPEP	NM_001977	0	2	0	0
PIN4	NM_001170747	0	2	0	0
RWDD3	NM_001199682	0	2	0	0
OR6C70	NM_001005499	0	2	0	0
AURKA	NM_003600	0	2	0	0
BCO2	NM_001037290	0	2	0	0
PRR4	NM_007244	0	2	0	0
EIF3B	NM_001037283	0	2	0	0
CD44	NM_000610	0	2	0	0
LEPR	NM_001003680	0	2	0	0
ETAA1	NM_019002	0	2	0	0
RNASE9	NM_001001673	0	2	0	0
CEACAM21	NM_033543	0	2	0	0
MLIP	NM_138569	0	2	0	0
MT4	NM_032935	0	2	0	0
EMR3	NM_032571	0	2	0	0
CCDC178	NM_001105528	0	2	0	0
NUDT22	NM_032344	0	2	0	0
KCNJ11	NM_000525	0	2	0	0
SPECC1L	NM_015330	0	2	0	0
ZNF354C	NM_014594	0	2	0	0
FEZ2	NM_001042548	0	2	0	0
PIWIL3	NM_001255975	0	2	0	0
ZNF404	NM_001033719	0	2	0	0
TRPM1	NM_001252030	0	2	0	0
ASXL3	NM_030632	0	2	0	0
OR5R1	NM_001004744	0	2	0	0
TRIM14	NM_033220	0	2	0	0
DCLK2	NM_001040261	0	2	0	0
DCLK2	NM_001040260	0	2	0	0
RBM20	NM_001134363	0	2	0	0
SPRR1A	NM_001199828	0	2	0	0
IL37	NM_173204	0	2	0	0
PCDHA1	NM_018900	0	2	0	0
SEMA4B	NM_020210	0	2	0	0
CDCP1	NM_022842	0	2	0	0
GLIS3	NM_001042413	0	2	0	0
UPK3B	NM_030570	0	2	0	0
NAV2	NM_001244963	12	1	0	0
NAV2	NM_182964	12	1	0	0
NAV2	NM_145117	12	1	0	0
NAV2	NM_001111018	12	1	0	0
NAV2	NM_001111019	9	1	0	0
NLRP13	NM_176810	6	1	0	0
SH3TC1	NM_018986	6	1	0	0
APC	NM_000038	6	1	0	0
APC	NM_001127511	6	1	0	0
APC	NM_001127510	6	1	0	0
RIPK4	NM_020639	5	1	0	0
POLR2A	NM_000937	5	1	0	0
PCDHA4	NM_031500	5	1	0	0
IGSF10	NM_178822	5	1	0	0
PCDHA4	NM_018907	5	1	0	0
NRCAM	NM_001037132	5	1	0	0
SYNJ2	NM_003898	5	1	0	0
PCDH12	NM_016580	5	1	0	0
TNRC18	NM_001080495	5	1	0	0
NRCAM	NM_005010	5	1	0	0
SYNJ2	NM_001178088	5	1	0	0
CDH3	NM_001793	5	1	0	0
FER1L6	NM_001039112	5	1	0	0
NRCAM	NM_001193584	5	1	0	0
NRCAM	NM_001193582	5	1	0	0
NRCAM	NM_001193583	5	1	0	0
ZBED4	NM_014838	5	1	0	0
TLR8	NM_138636	5	1	0	0
ASPM	NM_018136	4	1	0	0
WDR81	NM_001163809	4	1	0	0
GCN1L1	NM_006836	4	1	0	0
SCRIB	NM_182706	4	1	0	0
CELA3B	NM_007352	4	1	0	0
DNAH6	NM_001370	4	1	0	0
WTIP	NM_001080436	4	1	0	0
ZNF626	NM_001076675	4	1	0	0
ADAMTS14	NM_139155	4	1	0	0
HLA-DQB2	NM_001198858	4	1	0	0
KRT14	NM_000526	4	1	0	0
HCFC1	NM_005334	4	1	0	0
INF2	NM_001031714	4	1	0	0
GEMIN5	NM_001252156	4	1	0	0
NCKAP5	NM_207363	4	1	0	0
IGF2R	NM_000876	4	1	0	0
RSPH10B2	NM_001099697	4	1	0	0
MAST3	NM_015016	4	1	0	0
UBR4	NM_020765	4	1	0	0
SCRIB	NM_015356	4	1	0	0
DSG4	NM_177986	4	1	0	0
KCNH2	NM_000238	4	1	0	0
ABCA2	NM_212533	4	1	0	0
KCNH2	NM_172056	4	1	0	0
GEMIN5	NM_015465	4	1	0	0
ADAMTS14	NM_080722	4	1	0	0
CSMD1	NM_033225	4	1	0	0
INF2	NM_022489	4	1	0	0
DNAH8	NM_001206927	4	1	0	0
MCC	NM_002387	4	1	0	0
DSG4	NM_001134453	4	1	0	0
TRPV3	NM_001258205	3	1	0	0
ELL2	NM_012081	3	1	0	0
FRMD1	NM_024919	3	1	0	0
MYO18A	NM_203318	3	1	0	0
ARHGEF16	NM_014448	3	1	0	0
ZFHX3	NM_006885	3	1	0	0
LRP8	NM_001018054	3	1	0	0
TCF15	NM_004609	3	1	0	0
TARBP1	NM_005646	3	1	0	0
HAVCR1	NM_001173393	3	1	0	0
LAMA2	NM_001079823	3	1	0	0
SDK1	NM_152744	3	1	0	0
ADSSL1	NM_199165	3	1	0	0
SLC2A9	NM_020041	3	1	0	0
CHD5	NM_015557	3	1	0	0
PSMD13	NM_002817	3	1	0	0
ABCA2	NM_001606	3	1	0	0
COG1	NM_018714	3	1	0	0
HAVCR1	NM_001099414	3	1	0	0
SPECC1	NM_001033553	3	1	0	0
DOCK5	NM_024940	3	1	0	0
NCKAP5L	NM_001037806	3	1	0	0
NCAM1	NM_000615	3	1	0	0
COL22A1	NM_152888	3	1	0	0
LRP4	NM_002334	3	1	0	0
ALPK3	NM_020778	3	1	0	0
ADAMTSL4	NM_025008	3	1	0	0
TCTE1	NM_182539	3	1	0	0
DSCAML1	NM_020693	3	1	0	0
HFM1	NM_001017975	3	1	0	0
CCDC66	NM_001141947	3	1	0	0
MRPL39	NM_080794	3	1	0	0
APOA1BP	NM_144772	3	1	0	0
MYO18A	NM_078471	3	1	0	0
LGR6	NM_021636	3	1	0	0
COBL	NM_015198	3	1	0	0
UNC13C	NM_001080534	3	1	0	0
NOC2L	NM_015658	3	1	0	0
SPECC1	NM_001033555	3	1	0	0
AKAP6	NM_004274	3	1	0	0
MYH7B	NM_020884	3	1	0	0
PPEF2	NM_006239	3	1	0	0
FZD6	NM_003506	3	1	0	0
OAS3	NM_006187	3	1	0	0
ADAM21	NM_003813	3	1	0	0
SDK1	NM_001079653	3	1	0	0
NRP1	NM_001244973	3	1	0	0
PLIN3	NM_001164189	3	1	0	0
DNAJC6	NM_001256865	3	1	0	0
DNAJC6	NM_001256864	3	1	0	0
NRP1	NM_003873	3	1	0	0
NCAPD2	NM_014865	3	1	0	0
SPECC1	NM_001243439	3	1	0	0
KLHL31	NM_001003760	3	1	0	0
SAMM50	NM_015380	3	1	0	0
LRP1	NM_002332	3	1	0	0
UVSSA	NM_020894	3	1	0	0
MRPL39	NM_017446	3	1	0	0
CNTNAP3B	NM_001201380	3	1	0	0
RBM47	NM_001098634	3	1	0	0
CUX2	NM_015267	3	1	0	0
ARHGAP42	NM_152432	3	1	0	0
SCN8A	NM_001177984	3	1	0	0
PLIN3	NM_005817	3	1	0	0
METTL22	NM_024109	3	1	0	0
GOT2	NM_002080	3	1	0	0
FZD6	NM_001164615	3	1	0	0
C1QTNF9	NM_178540	3	1	0	0
MAP3K1	NM_005921	3	1	0	0
ACACB	NM_001093	3	1	0	0
SVIL	NM_003174	3	1	0	0
LRP8	NM_004631	3	1	0	0
CCDC66	NM_001012506	3	1	0	0
C11orf35	NM_173573	3	1	0	0
CPXM2	NM_198148	3	1	0	0
CSRNP1	NM_033027	3	1	0	0
UPK3A	NM_006953	3	1	0	0
PRDM15	NM_022115	3	1	0	0
LGR6	NM_001017403	3	1	0	0
LGR6	NM_001017404	3	1	0	0
LTF	NM_002343	3	1	0	0
SLC45A4	NM_001080431	3	1	0	0
NRP1	NM_001244972	3	1	0	0
SCN8A	NM_014191	3	1	0	0
NCAM1	NM_001076682	3	1	0	0
GALC	NM_001201401	3	1	0	0
GALC	NM_001201402	3	1	0	0
ADAM8	NM_001164489	3	1	0	0
PER3	NM_016831	3	1	0	0
NCAM1	NM_001242608	3	1	0	0
NCAM1	NM_001242607	3	1	0	0
SLC2A9	NM_001001290	3	1	0	0
ZCCHC2	NM_017742	3	1	0	0
DNAJC6	NM_014787	3	1	0	0
PWP2	NM_005049	3	1	0	0
NCAM1	NM_181351	3	1	0	0
KCNJ5	NM_000890	3	1	0	0
RIOK2	NM_018343	3	1	0	0
SYNE3	NM_152592	3	1	0	0
GALC	NM_000153	3	1	0	0
MIA3	NM_198551	3	1	0	0
FBXW8	NM_012174	3	1	0	0
KBTBD13	NM_001101362	3	1	0	0
LAMA2	NM_000426	3	1	0	0
CNTLN	NM_017738	3	1	0	0
PLIN3	NM_001164194	3	1	0	0
TRPV3	NM_145068	3	1	0	0
FAT4	NM_024582	3	1	0	0
HAVCR1	NM_012206	3	1	0	0
DOCK1	NM_001380	3	1	0	0
DENND3	NM_014957	3	1	0	0
ATXN2	NM_002973	2	1	0	0
KDM4B	NM_015015	2	1	0	0
OPRM1	NM_001008505	2	1	0	0
CWC22	NM_020943	2	1	0	0
UGT2B7	NM_001074	2	1	0	0
SORBS1	NM_001034955	2	1	0	0
SORBS1	NM_001034954	2	1	0	0
SORBS1	NM_001034957	2	1	0	0
SORBS1	NM_001034956	2	1	0	0
ARHGAP28	NM_001010000	2	1	0	0
SPRR1B	NM_003125	2	1	0	0
OR10X1	NM_001004477	2	1	1	0
NADSYN1	NM_018161	2	1	0	0
ANKS3	NM_001242929	2	1	0	0
SLC12A7	NM_006598	2	1	0	0
SSPO	NM_198455	2	1	0	0
DOCK8	NM_001193536	2	1	0	0
LRP5	NM_002335	2	1	0	0
KIF7	NM_198525	2	1	0	0
MTUS1	NM_001001925	2	1	0	0
MTUS1	NM_001001924	2	1	0	0
DCP2	NM_001242377	2	1	0	0
ANKRD6	NM_001242809	2	1	0	0
ZNF57	NM_173480	2	1	0	0
MPHOSPH6	NM_005792	2	1	0	0
TMEM158	NM_015444	2	1	0	0
SEMA6D	NM_020858	2	1	0	0
GRM1	NM_000838	2	1	0	0
DTX2	NM_001102596	2	1	0	0
OR14A16	NM_001001966	2	1	0	0
CDCP2	NM_201546	2	1	0	0
LRP8	NM_033300	2	1	0	0
MYO16	NM_015011	2	1	0	0
OR51A2	NM_001004748	2	1	0	0
ALOX12	NM_000697	2	1	0	0
CDHR2	NM_017675	2	1	0	0
FRMD1	NM_001122841	2	1	0	0
DOCK8	NM_203447	2	1	0	0
A4GNT	NM_016161	2	1	0	0
CEP120	NM_001166226	2	1	0	0
GPR108	NM_001080452	2	1	0	0
FERMT1	NM_017671	2	1	0	0
POU6F2	NM_007252	2	1	0	0
URB1	NM_014825	2	1	0	0
OR2T33	NM_001004695	2	1	0	0
ZNF280B	NM_080764	2	1	0	0
FOXE1	NM_004473	2	1	0	0
AGAP11	NM_133447	2	1	0	0
BCAR1	NM_001170715	2	1	0	0
BCAR1	NM_001170717	2	1	0	0
BCAR1	NM_001170718	2	1	0	0
BCAR1	NM_001170719	2	1	0	0
POMT1	NM_007171	2	1	0	0
RRP1B	NM_015056	2	1	0	0
CRMP1	NM_001014809	2	1	0	0
PCDHAC1	NM_018898	2	1	0	0
ZNF236	NM_007345	2	1	0	0
AAK1	NM_014911	2	1	0	0
SMG6	NM_017575	2	1	0	0
CDH5	NM_001795	2	1	0	0
EVI5	NM_005665	2	1	0	0
PDE11A	NM_016953	2	1	0	0
TRPA1	NM_007332	2	1	0	0
DOCK8	NM_001190458	2	1	0	0
COL14A1	NM_021110	2	1	0	0
SCN1A	NM_006920	2	1	0	0
OTOF	NM_194322	2	1	0	0
COL24A1	NM_152890	2	1	0	0
SPEF2	NM_144722	2	1	0	0
SORBS1	NM_024991	2	1	0	0
SPECC1	NM_001033554	2	1	0	0
DNAJA3	NM_001135110	2	1	0	0
SGCG	NM_000231	2	1	0	0
PRR22	NM_001134316	2	1	0	0
FAM189A1	NM_015307	2	1	0	0
ANKRD63	NM_001190479	2	1	0	0
MYO5A	NM_001142495	2	1	0	0
EDEM3	NM_025191	2	1	0	0
SIGIRR	NM_001135054	2	1	0	0
CPED1	NM_001105533	2	1	0	0
TRIM58	NM_015431	2	1	0	0
LBR	NM_002296	2	1	0	0
DOCK6	NM_020812	2	1	0	0
CRISPLD2	NM_031476	2	1	0	0
MOV10L1	NM_018995	2	1	0	0
TMPRSS11A	NM_001114387	2	1	0	0
NUDT18	NM_024815	2	1	0	0
GSX2	NM_133267	2	1	0	0
SCN1A	NM_001202435	2	1	0	0
FAM181B	NM_175885	2	1	0	0
XKR5	NM_207411	2	1	0	0
AP1B1	NM_145730	2	1	0	0
DLEC1	NM_007335	2	1	0	0
DLEC1	NM_007337	2	1	0	0
HHLA1	NM_001145095	2	1	0	0
MGA	NM_001164273	2	1	0	0
AGBL1	NM_152336	2	1	0	0
RABL6	NM_024718	2	1	0	0
EARS2	NM_001083614	2	1	0	0
CNOT4	NM_001190850	2	1	0	0
CHD1L	NM_004284	2	1	0	0
GLTSCR2	NM_015710	2	1	0	0
OR13C2	NM_001004481	2	1	0	0
HMHA1	NM_001258328	2	1	0	0
CDH15	NM_004933	2	1	0	0
BTNL9	NM_152547	2	1	0	0
MRC2	NM_006039	2	1	0	0
MBOAT4	NM_001100916	2	1	0	0
MYH9	NM_002473	2	1	0	0
KLHL30	NM_198582	2	1	0	0
PPFIBP2	NM_003621	2	1	0	0
TECTA	NM_005422	2	1	0	0
SORBS1	NM_015385	2	1	0	0
STAB2	NM_017564	2	1	0	0
CEP120	NM_153223	2	1	0	0
BRIP1	NM_032043	2	1	0	0
PLA2G4B	NM_001114633	2	1	0	0
FREM1	NM_144966	2	1	0	0
DHX57	NM_198963	2	1	0	0
RHOBTB3	NM_014899	2	1	0	0
NRP2	NM_201264	2	1	0	0
NRP2	NM_201267	2	1	0	0
NRP2	NM_201266	2	1	0	0
ITM2C	NM_030926	2	1	0	0
ITGA4	NM_000885	2	1	0	0
LBR	NM_194442	2	1	0	0
ANKS3	NM_133450	2	1	0	0
FBXL17	NM_001163315	2	1	0	0
SPRR3	NM_005416	2	1	0	0
DMGDH	NM_013391	2	1	0	0
MMP3	NM_002422	2	1	0	0
NRP2	NM_018534	2	1	0	0
MGA	NM_001080541	2	1	0	0
GPR20	NM_005293	2	1	0	0
PLXNB2	NM_012401	2	1	0	0
USP17L8	NM_001256872	2	1	0	0
CTGF	NM_001901	2	1	0	0
PCNXL4	NM_022495	2	1	0	0
RIOK2	NM_001159749	2	1	0	0
GPR37L1	NM_004767	2	1	0	0
SPECC1	NM_001243438	2	1	0	0
C20orf96	NM_080571	2	1	0	0
SCUBE1	NM_173050	2	1	0	0
JMJD7-PLA2G4B	NM_005090	2	1	0	0
WDR91	NM_014149	2	1	0	0
OR10H5	NM_001004466	2	1	0	0
PHIP	NM_017934	2	1	0	0
ANKFN1	NM_153228	2	1	0	0
CD109	NM_001159587	2	1	0	0
CD109	NM_001159588	2	1	0	0
POU6F2	NM_001166018	2	1	0	0
SLC9C2	NM_178527	2	1	0	0
FUT10	NM_032664	2	1	0	0
CHPF	NM_024536	2	1	0	0
HSP90AA1	NM_001017963	2	1	0	0
ANKRD6	NM_001242811	2	1	0	0
ANKRD6	NM_001242813	2	1	0	0
NRP2	NM_003872	2	1	0	0
SLC5A8	NM_145913	2	1	0	0
BRCA2	NM_000059	2	1	0	0
MOV10L1	NM_001164105	2	1	0	0
MOV10L1	NM_001164104	2	1	0	0
ATP8B1	NM_005603	2	1	0	0
SIGIRR	NM_001135053	2	1	0	0
ATP13A4	NM_032279	2	1	0	0
DNAJA3	NM_005147	2	1	0	0
DTX2	NM_020892	2	1	0	0
CDHR2	NM_001171976	2	1	0	0
AIM1	NM_001624	2	1	0	0
COL2A1	NM_001844	2	1	0	0
POLRMT	NM_005035	2	1	0	0
NGEF	NM_019850	2	1	0	0
ANXA8L1	NM_001098845	2	1	0	0
DPP7	NM_013379	2	1	0	0
ALPP	NM_001632	2	1	0	0
TNN	NM_022093	2	1	0	0
CHPF	NM_001195731	2	1	0	0
ATP1A4	NM_144699	2	1	0	0
KCNS3	NM_002252	2	1	0	0
C10orf71	NM_001135196	2	1	0	0
TIAM2	NM_012454	2	1	0	0
NAGPA	NM_016256	2	1	0	0
PCDHAC1	NM_031882	2	1	0	0
LRP8	NM_017522	2	1	0	0
CSMD2	NM_052896	2	1	0	0
UHRF1BP1	NM_017754	2	1	0	0
SEMA6D	NM_153617	2	1	0	0
PPFIBP2	NM_001256568	2	1	0	0
PPFIBP2	NM_001256569	2	1	0	0
SEMA6D	NM_153618	2	1	0	0
F13B	NM_001994	2	1	0	0
DNTTIP2	NM_014597	2	1	0	0
IZUMO1	NM_182575	2	1	0	0
TTC40	NM_001200049	2	1	0	0
FAM22F	NM_017561	2	1	0	0
PRDM15	NM_001040424	2	1	0	0
ZBBX	NM_024687	2	1	0	0
GLTSCR1	NM_015711	2	1	0	0
NYAP2	NM_020864	2	1	0	0
SCN1A	NM_001165964	2	1	0	0
SCN1A	NM_001165963	2	1	0	0
DAK	NM_015533	2	1	0	0
ATP2C2	NM_014861	2	1	0	0
NFXL1	NM_152995	2	1	0	0
PCDHB7	NM_018940	2	1	0	0
OR10G4	NM_001004462	2	1	0	0
IGDCC3	NM_004884	2	1	0	0
ANKRD6	NM_014942	2	1	0	0
DTX2	NM_001102595	2	1	0	0
DTX2	NM_001102594	2	1	0	0
TCP10L2	NM_001145121	2	1	0	0
CD109	NM_133493	2	1	0	0
COL2A1	NM_033150	2	1	0	0
TMPRSS5	NM_030770	2	1	0	0
EDAR	NM_022336	2	1	0	0
BCAR1	NM_001170714	2	1	0	0
BCAR1	NM_001170716	2	1	0	0
TEKT5	NM_144674	2	1	0	0
OR4X1	NM_001004726	2	1	0	0
LTF	NM_001199149	2	1	0	0
SEMA6D	NM_001198999	2	1	0	0
TMPRSS11A	NM_182606	2	1	0	0
DNAH9	NM_001372	2	1	0	0
TRPM3	NM_024971	2	1	0	0
HLA-DRA	NM_019111	2	1	0	0
SARDH	NM_007101	2	1	0	0
CCDC57	NM_198082	2	1	0	0
GREB1	NM_014668	2	1	0	0
UTP20	NM_014503	2	1	0	0
KNDC1	NM_152643	2	1	0	0
ITM2C	NM_001012516	2	1	0	0
NLRP4	NM_134444	2	1	0	0
RCBTB1	NM_018191	2	1	0	0
WRN	NM_000553	2	1	0	0
ADAMTSL4	NM_019032	2	1	0	0
FZD6	NM_001164616	2	1	0	0
ZNF318	NM_014345	2	1	0	0
CNTROB	NM_001037144	2	1	0	0
RECQL4	NM_004260	2	1	0	0
SPIN2A	NM_019003	2	1	0	0
OXER1	NM_148962	2	1	0	0
PLEKHG7	NM_001004330	2	1	0	0
AP1B1	NM_001127	2	1	0	0
ADAMTS16	NM_139056	2	1	0	0
AP1B1	NM_001166019	2	1	0	0
TANC1	NM_001145909	2	1	0	0
BCAR1	NM_014567	2	1	0	0
UTRN	NM_007124	2	1	0	0
SIGIRR	NM_021805	2	1	0	0
CPZ	NM_001014448	2	1	0	0
MMEL1	NM_033467	2	1	0	0
TIMM23	NM_006327	2	1	0	0
MYO16	NM_001198950	2	1	0	0
MYO5A	NM_000259	2	1	0	0
ATP11A	NM_032189	2	1	0	0
RB1CC1	NM_014781	2	1	0	0
CD163L1	NM_174941	2	1	0	0
KRT19	NM_002276	2	1	0	0
[truncated: 8,871 more rows]

## Sheet: CHB
gene name	refseq_id	synonymous SNV	nonsynonymous SNV	stop-gain SNV	stop-loss SNV
MUC4	NM_018406	8	21	0	0
MUC16	NM_024690	5	20	0	0
MUC12	NM_001164462	9	18	0	0
TTN	NM_001267550	12	14	0	0
HLA-C	NM_001243042	5	14	0	0
HLA-C	NM_002117	5	14	0	0
TTN	NM_133437	7	13	0	0
CCDC168	NM_001146197	3	13	0	0
TTN	NM_001256850	12	12	0	0
TTN	NM_133378	11	12	0	0
FLG	NM_002016	9	12	0	0
OBSCN	NM_001271223	10	11	0	0
TTN	NM_133432	7	11	0	0
TTN	NM_003319	7	11	0	0
HLA-B	NM_005514	4	11	0	0
OBSCN	NM_001098623	10	10	0	0
GPR98	NM_032119	1	10	0	0
OBSCN	NM_052843	8	9	0	0
PLIN4	NM_001080400	4	9	0	0
PARP4	NM_006437	4	9	0	0
SYNE2	NM_015180	3	9	0	0
SYNE2	NM_182914	3	9	0	0
LAMA5	NM_005560	11	8	0	0
PRUNE2	NM_015225	7	8	0	0
MUC5B	NM_002458	5	8	0	0
OR13C5	NM_001004482	4	8	0	0
GPRIN2	NM_014696	2	8	0	0
DNAH14	NM_001373	2	8	0	0
FAM186A	NM_001145475	2	8	0	0
OR2A1	NM_001005287	0	8	0	0
OR2A42	NM_001001802	0	8	0	0
ZNF469	NM_001127464	9	7	0	0
FNDC1	NM_032532	4	7	0	0
HRNR	NM_001009931	4	7	0	0
HLA-DPA1	NM_033554	3	7	0	0
HLA-DPA1	NM_001242525	3	7	0	0
HLA-DPA1	NM_001242524	3	7	0	0
ZNF534	NM_001143938	3	7	0	0
ZNF534	NM_001143939	3	7	0	0
IGFN1	NM_001164586	2	7	0	0
FAT1	NM_005245	2	7	0	0
CSNK2A1P	NM_001256686	2	7	0	0
DDX60L	NM_001012967	2	7	0	0
VWDE	NM_001135924	1	7	0	0
ALPK2	NM_052947	9	6	0	0
HELZ2	NM_001037335	8	6	0	0
HELZ2	NM_033405	6	6	0	0
GP6	NM_001083899	4	6	0	0
AKAP13	NM_006738	3	6	0	0
RIMBP3B	NM_001128635	3	6	0	0
AKAP13	NM_007200	3	6	0	0
SYNE1	NM_182961	3	6	0	0
TTN	NM_133379	3	6	0	0
RIMBP3C	NM_001128633	3	6	0	0
PSMD13	NM_175932	3	6	0	0
PKD1L2	NM_001076780	3	6	0	0
RP1L1	NM_178857	3	6	0	0
NEB	NM_001164508	3	6	0	0
NEB	NM_001164507	3	6	0	0
OR51Q1	NM_001004757	3	6	1	0
NEB	NM_001271208	3	6	0	0
WDR87	NM_031951	2	6	0	0
SYNE1	NM_033071	2	6	0	0
OR1S1	NM_001004458	1	6	0	1
USP17L30	NM_001256867	0	6	0	0
USP17L24	NM_001242327	0	6	0	0
USP17L5	NM_001242329	0	6	0	0
GOLGA8A	NM_181077	0	6	0	0
USP17L25	NM_001242326	0	6	0	0
USP17L27	NM_001242330	0	6	0	0
USP17L28	NM_001242331	0	6	0	0
USP17L29	NM_001242332	0	6	0	0
CAP1	NM_006367	0	6	0	0
USP17L26	NM_001242328	0	6	0	0
CAP1	NM_001105530	0	6	0	0
DNHD1	NM_144666	0	6	0	0
OR1L6	NM_001004453	0	6	0	0
DNAH17	NM_173628	10	5	0	0
MUC6	NM_005961	9	5	0	0
PRAMEF22	NM_001100631	8	5	0	0
FAT2	NM_001447	7	5	0	0
WDR90	NM_145294	5	5	0	0
SARM1	NM_015077	5	5	0	0
CLCNKB	NM_000085	5	5	0	0
PIKFYVE	NM_015040	5	5	0	0
KLRC3	NM_007333	4	5	0	0
KLRC3	NM_002261	4	5	0	0
FAM71E2	NM_001145402	4	5	0	0
TRIOBP	NM_001039141	4	5	0	0
GRIN2D	NM_000836	4	5	0	0
OR52B6	NM_001005162	3	5	0	0
GP6	NM_016363	3	5	0	0
GPR144	NM_001161808	2	5	0	0
NEB	NM_004543	2	5	0	0
HLA-DRB1	NM_002124	2	5	0	0
HLA-A	NM_001242758	2	5	0	0
ZNF208	NM_007153	2	5	0	0
SGK223	NM_001080826	2	5	0	0
CUBN	NM_001081	2	5	0	0
TAS2R20	NM_176889	2	5	0	0
HLA-A	NM_002116	2	5	0	0
OR6N1	NM_001005185	1	5	0	0
BDP1	NM_018429	1	5	0	0
C17orf80	NM_001100622	1	5	0	0
OR51M1	NM_001004756	1	5	0	0
ZNF221	NM_013359	1	5	0	0
C17orf80	NM_017941	1	5	0	0
PARG	NM_003631	1	5	0	0
C2orf16	NM_032266	0	5	0	0
MAGEB16	NM_001099921	0	5	1	0
CYP4F12	NM_023944	0	5	0	0
RAET1E	NM_001243325	0	5	0	0
RAET1E	NM_139165	0	5	0	0
SPTBN5	NM_016642	0	5	0	0
C9orf84	NM_173521	0	5	0	0
C9orf84	NM_001080551	0	5	0	0
HLA-DQB1	NM_002123	8	4	0	0
HLA-DQB1	NM_001243961	8	4	0	0
PDE4DIP	NM_014644	6	4	1	0
PDE4DIP	NM_001198832	6	4	1	0
PDE4DIP	NM_001198834	6	4	1	0
QRICH2	NM_032134	6	4	0	0
PIEZO1	NM_001142864	5	4	0	0
KANK4	NM_181712	5	4	0	0
SIGLEC1	NM_023068	5	4	0	0
KRTAP10-7	NM_198689	5	4	0	0
HIVEP3	NM_001127714	4	4	0	0
OTOGL	NM_173591	4	4	0	0
DNAH5	NM_001369	4	4	0	0
HIVEP3	NM_024503	4	4	0	0
MUC4	NM_138297	3	4	0	0
GP6	NM_001256017	3	4	0	0
KIAA1456	NM_020844	3	4	0	0
SNX19	NM_014758	3	4	0	0
MUC4	NM_004532	3	4	0	0
ABCA13	NM_152701	3	4	0	0
KIAA1456	NM_001099677	3	4	0	0
SYTL2	NM_206927	2	4	0	0
KIR3DL1	NM_013289	2	4	0	0
NRAP	NM_198060	2	4	0	0
PPP1R26	NM_014811	2	4	0	0
SLC9C1	NM_183061	2	4	0	0
MYO18B	NM_032608	2	4	0	0
OR11L1	NM_001001959	2	4	0	0
MOCOS	NM_017947	2	4	0	0
NRAP	NM_001261463	2	4	0	0
USH2A	NM_206933	2	4	0	0
HLA-DRB5	NM_002125	2	4	0	0
NRAP	NM_006175	2	4	0	0
MCPH1	NM_024596	2	4	0	0
PCNT	NM_006031	2	4	0	0
KLHDC7A	NM_152375	2	4	0	0
NACA	NM_001113203	2	4	0	0
TAS2R42	NM_181429	2	4	0	0
ZNF804A	NM_194250	2	4	0	0
SYTL2	NM_206928	2	4	0	0
TAF1B	NM_005680	2	4	0	0
OR1B1	NM_001004450	1	4	1	0
HEATR8	NM_001039464	1	4	0	0
OR2L8	NM_001001963	1	4	1	0
ULK4	NM_017886	1	4	0	0
FAM208B	NM_017782	1	4	0	0
FSIP2	NM_173651	1	4	0	0
ALPK1	NM_001102406	1	4	0	0
A2ML1	NM_144670	1	4	0	0
ALPK1	NM_025144	1	4	0	0
NAALADL2	NM_207015	1	4	0	0
FAM179A	NM_199280	1	4	0	0
CD200R1	NM_138806	1	4	0	0
NLRP8	NM_176811	1	4	0	1
POLQ	NM_199420	1	4	0	0
ANKRD36	NM_001164315	1	4	0	0
PIGQ	NM_148920	1	4	0	0
ALPK1	NM_001253884	1	4	0	0
MUC22	NM_001198815	1	4	0	0
C17orf80	NM_001100621	1	4	0	0
ESPL1	NM_012291	1	4	0	0
MYH4	NM_017533	1	4	0	0
TGM4	NM_003241	1	4	0	0
PSG4	NM_002780	1	4	0	0
CD200R1	NM_170780	1	4	0	0
PPP1R3A	NM_002711	0	4	0	0
HPS4	NM_152841	0	4	0	0
HAP1	NM_177977	0	4	0	0
DUSP27	NM_001080426	0	4	0	0
DUX4L6	NM_001127388	0	4	0	0
ALDH3B2	NM_000695	0	4	0	0
CYP4A22	NM_001010969	0	4	0	0
EPB41L4A	NM_022140	0	4	0	0
HAP1	NM_001079871	0	4	0	0
HAP1	NM_001079870	0	4	0	0
OR2W3	NM_001001957	0	4	0	0
TCEB3B	NM_016427	0	4	0	0
ASB16	NM_080863	0	4	0	0
HPS4	NM_022081	0	4	0	0
PTX4	NM_001013658	0	4	0	0
APOB	NM_000384	0	4	0	0
WDYHV1	NM_018024	0	4	0	0
DZIP1L	NM_173543	0	4	0	0
GLTPD2	NM_001014985	0	4	0	0
OR8S1	NM_001005203	0	4	0	0
RAET1E	NM_001243327	0	4	0	0
RAET1E	NM_001243328	0	4	0	0
GEMIN4	NM_015721	0	4	0	0
RIF1	NM_018151	0	4	0	0
DUX4L2	NM_001127386	0	4	0	0
DUX4L3	NM_001164467	0	4	0	0
GOLGA8B	NM_001023567	0	4	0	0
OR52L1	NM_001005173	0	4	0	0
EXPH5	NM_015065	0	4	0	0
OR8D4	NM_001005197	0	4	0	0
EXD3	NM_017820	0	4	0	0
C12orf10	NM_021640	0	4	0	0
ERV3-1	NM_001007253	0	4	0	0
CEP192	NM_032142	0	4	0	0
ALDH3B2	NM_001031615	0	4	0	0
RIF1	NM_001177663	0	4	0	0
RIF1	NM_001177665	0	4	0	0
RIF1	NM_001177664	0	4	0	0
GBP6	NM_198460	0	4	0	0
EHBP1L1	NM_001099409	0	4	0	0
HEATR1	NM_018072	7	3	0	0
DNAH11	NM_003777	7	3	0	0
HEG1	NM_020733	6	3	0	0
KIAA1324	NM_001267048	6	3	0	0
CDSN	NM_001264	6	3	0	0
KIAA1324	NM_020775	6	3	0	0
MDN1	NM_014611	5	3	0	0
FCGBP	NM_003890	5	3	0	0
ZNF778	NM_001201407	5	3	0	0
NID2	NM_007361	5	3	0	0
COL17A1	NM_000494	5	3	0	0
AKAP3	NM_006422	4	3	0	0
TNR	NM_003285	4	3	0	0
PPL	NM_002705	4	3	0	0
PITRM1	NM_014889	4	3	0	0
HEATR7B2	NM_173489	4	3	0	0
PITRM1	NM_001242307	4	3	0	0
PITRM1	NM_001242309	4	3	0	0
ALK	NM_004304	4	3	0	0
DSPP	NM_014208	4	3	0	0
HSPG2	NM_005529	4	3	0	0
MYO15A	NM_016239	4	3	0	0
ZNF45	NM_003425	4	3	0	0
PRAMEF3	NM_001013692	4	3	0	0
ZNF778	NM_182531	4	3	0	0
FN1	NM_212478	3	3	0	0
FN1	NM_212474	3	3	0	0
FN1	NM_212476	3	3	0	0
FN1	NM_002026	3	3	0	0
ZFP112	NM_013380	3	3	0	0
MXRA5	NM_015419	3	3	0	0
OBSL1	NM_015311	3	3	0	0
FN1	NM_212482	3	3	0	0
ZFP112	NM_001083335	3	3	0	0
VWF	NM_000552	3	3	0	0
FRAS1	NM_025074	3	3	0	0
SPTA1	NM_003126	3	3	0	0
OR1N2	NM_001004457	3	3	0	0
OR4L1	NM_001004717	3	3	0	0
EPHA1	NM_005232	3	3	0	0
PRODH	NM_016335	3	3	0	0
MICALCL	NM_032867	3	3	0	0
GAA	NM_000152	2	3	0	0
KIAA0753	NM_014804	2	3	0	0
UMODL1	NM_173568	2	3	0	0
SON	NM_138927	2	3	0	0
GAA	NM_001079804	2	3	0	0
LUZP1	NM_001142546	2	3	0	0
C7orf57	NM_001100159	2	3	0	0
VSIG10L	NM_001163922	2	3	0	0
CRNKL1	NM_016652	2	3	0	0
FYCO1	NM_024513	2	3	0	0
KIAA1609	NM_020947	2	3	0	0
AZI1	NM_001009811	2	3	0	0
COL6A5	NM_153264	2	3	0	0
GAA	NM_001079803	2	3	0	0
PADI4	NM_012387	2	3	0	0
UMODL1	NM_001199527	2	3	0	0
OR14I1	NM_001004734	2	3	0	0
CPAMD8	NM_015692	2	3	0	0
APOL1	NM_001136541	2	3	0	0
F5	NM_000130	2	3	0	0
APOL1	NM_001136540	2	3	0	0
FBN3	NM_032447	2	3	0	0
ZNRF4	NM_181710	2	3	0	0
CCDC129	NM_001257968	2	3	0	0
C7orf57	NM_001267865	2	3	0	0
C7orf57	NM_001267866	2	3	0	0
PLXND1	NM_015103	2	3	0	0
LAMC3	NM_006059	2	3	0	0
SPEF2	NM_024867	2	3	0	0
APOL1	NM_145343	2	3	0	0
ADAMTSL3	NM_207517	2	3	0	0
CLCNKB	NM_001165945	2	3	0	0
SLC15A5	NM_001170798	2	3	0	0
MUC17	NM_001040105	2	3	0	0
SLC15A2	NM_001145998	2	3	0	0
MAN2B2	NM_015274	2	3	0	0
CDH23	NM_022124	2	3	0	0
AZI1	NM_014984	2	3	0	0
KRT32	NM_002278	2	3	0	0
ZNF665	NM_024733	2	3	0	0
LUZP1	NM_033631	2	3	0	0
PRRC2B	NM_013318	2	3	0	0
GPATCH1	NM_018025	2	3	0	0
SLC15A2	NM_021082	2	3	0	0
APOL1	NM_003661	2	3	0	0
KLHL38	NM_001081675	2	3	0	0
NLRC5	NM_032206	2	3	0	0
IFITM2	NM_006435	2	3	0	0
LILRB2	NM_005874	1	3	0	0
LDHAL6B	NM_033195	1	3	0	0
OR9G9	NM_001013358	1	3	0	0
PCDHA3	NM_031497	1	3	0	0
CACNA1C	NM_199460	1	3	0	0
ANKRD26	NM_014915	1	3	0	0
OR13F1	NM_001004485	1	3	0	0
CCDC129	NM_001257967	1	3	0	0
TPTE	NM_199261	1	3	0	0
ZFYVE16	NM_001105251	1	3	0	0
KRTAP10-10	NM_181688	1	3	0	0
SLC22A24	NM_001136506	1	3	1	0
NES	NM_006617	1	3	0	0
WDFY4	NM_020945	1	3	0	0
C10orf68	NM_024688	1	3	0	0
ZNF681	NM_138286	1	3	0	0
KIAA1731	NM_033395	1	3	0	0
CDHR5	NM_001171968	1	3	0	0
C5orf45	NM_016175	1	3	0	0
GEN1	NM_001130009	1	3	0	0
ZFYVE16	NM_014733	1	3	0	0
LOC402160	NM_001193282	1	3	0	0
OR5H6	NM_001005479	1	3	0	0
C11orf16	NM_020643	1	3	0	0
TPTE	NM_199259	1	3	0	0
PCDHA3	NM_018906	1	3	0	0
OR52E4	NM_001005165	1	3	0	0
WDR78	NM_024763	1	3	0	0
MMP27	NM_022122	1	3	0	0
GEN1	NM_182625	1	3	0	0
FAT3	NM_001008781	1	3	0	0
OR9G1	NM_001005213	1	3	0	0
MYCBPAP	NM_032133	1	3	0	0
CCDC129	NM_194300	1	3	0	0
CLCA1	NM_001285	1	3	0	0
LAMA4	NM_001105206	1	3	0	0
LAMA4	NM_001105207	1	3	0	0
CDH17	NM_001144663	1	3	0	0
DNAH10	NM_207437	1	3	0	0
PRRC2A	NM_004638	1	3	0	0
PRRC2A	NM_080686	1	3	0	0
LILRB2	NM_001080978	1	3	0	0
RBMXL3	NM_001145346	1	3	0	0
CCDC105	NM_173482	1	3	0	0
PRPH2	NM_000322	1	3	0	0
SCARF1	NM_145352	1	3	0	0
LRIG1	NM_015541	1	3	0	0
ADAMTS18	NM_199355	1	3	0	0
ANKRD26	NM_001256053	1	3	0	0
SLC12A8	NM_001195483	1	3	0	0
ZNF28	NM_006969	1	3	0	0
MUC20	NM_152673	1	3	0	0
AGXT2	NM_031900	1	3	0	0
CDHR5	NM_021924	1	3	0	0
MCPH1	NM_001172574	1	3	0	0
CACNA1C	NM_001167624	1	3	0	0
SIGLEC12	NM_053003	1	3	0	0
STAB1	NM_015136	1	3	0	0
C16orf71	NM_139170	1	3	0	0
SLC12A8	NM_024628	1	3	0	0
C5orf45	NM_001017987	1	3	0	0
TPTE	NM_199260	1	3	0	0
SCARF1	NM_003693	1	3	0	0
LAMA4	NM_002290	1	3	0	0
SDR39U1	NM_020195	1	3	0	0
SIRPB1	NM_006065	1	3	0	0
LRRC56	NM_198075	1	3	0	0
TRPM5	NM_014555	1	3	0	0
HMCN1	NM_031935	1	3	0	0
CACNA1C	NM_001129830	1	3	0	0
FAM184B	NM_015688	1	3	0	0
CDH17	NM_004063	1	3	0	0
EYS	NM_001142800	1	3	0	0
SAC3D1	NM_013299	1	3	0	0
SLC35G5	NM_054028	1	3	0	0
MUC20	NM_001098516	1	3	0	0
CASP12	NM_001191016	1	3	1	0
EML4	NM_019063	0	3	0	0
KRTAP12-2	NM_181684	0	3	0	0
SP110	NM_080424	0	3	0	0
EMR1	NM_001256253	0	3	0	0
EMR1	NM_001256252	0	3	0	0
SPON2	NM_001199021	0	3	0	0
EFCAB4A	NM_173584	0	3	0	0
DPY19L2	NM_173812	0	3	0	0
SIGLEC12	NM_033329	0	3	0	0
OR52N4	NM_001005175	0	3	0	0
RREB1	NM_001168344	0	3	0	0
OTOP3	NM_178233	0	3	0	0
C4A	NM_007293	0	3	0	0
FCRL5	NM_031281	0	3	0	0
MINK1	NM_153827	0	3	0	0
MINK1	NM_001024937	0	3	0	0
MINK1	NM_170663	0	3	0	0
PSMG4	NM_001128592	0	3	0	0
ARHGEF26	NM_015595	0	3	0	0
VWA3B	NM_144992	0	3	0	0
SLC39A4	NM_017767	0	3	0	0
OR6C1	NM_001005182	0	3	0	0
MYO3A	NM_017433	0	3	0	0
SP110	NM_004510	0	3	0	0
OR8H2	NM_001005200	0	3	0	0
EXO1	NM_130398	0	3	0	0
SP110	NM_001185015	0	3	0	0
SPON2	NM_001128325	0	3	0	0
WDR62	NM_173636	0	3	0	0
TCHH	NM_007113	0	3	0	0
FEZ2	NM_005102	0	3	0	0
CRYBG3	NM_153605	0	3	0	0
FAM149A	NM_001006655	0	3	0	0
EXO1	NM_003686	0	3	0	0
DMD	NM_000109	0	3	0	0
TMPRSS11B	NM_182502	0	3	0	0
ACTL9	NM_178525	0	3	0	0
EMR1	NM_001256255	0	3	0	0
EMR1	NM_001256254	0	3	0	0
TAF3	NM_031923	0	3	0	0
AKR7A3	NM_012067	0	3	0	0
SPON2	NM_012445	0	3	0	0
NOL9	NM_024654	0	3	0	0
ANKRD24	NM_133475	0	3	0	0
C4A	NM_001252204	0	3	0	0
SH3RF2	NM_152550	0	3	0	0
C4B	NM_001002029	0	3	0	0
OVCH1	NM_183378	0	3	0	0
WBSCR27	NM_152559	0	3	0	0
N6AMT1	NM_182749	0	3	0	0
KIAA1210	NM_020721	0	3	0	0
DMD	NM_004009	0	3	0	0
DMD	NM_004006	0	3	0	0
DMD	NM_004007	0	3	0	0
TRIM51	NM_032681	0	3	0	0
EML4	NM_001145076	0	3	0	0
TOPAZ1	NM_001145030	0	3	0	0
ZNF214	NM_013249	0	3	0	0
HCAR3	NM_006018	0	3	0	0
NUGGC	NM_001010906	0	3	0	0
HKDC1	NM_025130	0	3	0	0
DLAT	NM_001931	0	3	0	0
WDR62	NM_001083961	0	3	0	0
OR2T8	NM_001005522	0	3	0	0
SPATA31E1	NM_178828	0	3	0	0
EXO1	NM_006027	0	3	0	0
TAS2R4	NM_016944	0	3	0	0
RREB1	NM_001003699	0	3	0	0
RREB1	NM_001003698	0	3	0	0
FCRL5	NM_001195388	0	3	0	0
SLC22A25	NM_199352	0	3	0	0
FAM149A	NM_015398	0	3	0	0
PUS3	NM_031307	0	3	0	0
TNFRSF10A	NM_003844	0	3	0	0
WDR52	NM_001164496	0	3	0	0
KCNK15	NM_022358	0	3	0	0
FOCAD	NM_017794	0	3	0	0
USP17L7	NM_001256869	0	3	0	0
VWA3A	NM_173615	0	3	0	0
ZG16	NM_152338	0	3	0	0
CENPF	NM_016343	0	3	0	0
PRR21	NM_001080835	0	3	0	0
N6AMT1	NM_013240	0	3	0	0
MAGIX	NM_001099680	0	3	0	0
SP110	NM_004509	0	3	0	0
CRB2	NM_173689	0	3	0	0
OR8K1	NM_001002907	0	3	0	0
STK11IP	NM_052902	0	3	0	0
MAGIX	NM_024859	0	3	0	0
OR2M7	NM_001004691	0	3	0	0
SERPINB2	NM_001143818	0	3	0	0
ANO9	NM_001012302	0	3	0	0
EMR1	NM_001974	0	3	0	0
HTR3D	NM_182537	0	3	0	0
NT5DC2	NM_001134231	0	3	0	0
FAM220A	NM_001037163	0	3	0	0
IFI16	NM_005531	0	3	0	0
DLC1	NM_182643	0	3	0	0
SERPINB2	NM_002575	0	3	0	0
HTR3D	NM_001145143	0	3	0	0
RGL4	NM_153615	0	3	0	0
DLC1	NM_024767	0	3	0	0
ARHGEF26	NM_001251962	0	3	0	0
ARHGEF26	NM_001251963	0	3	0	0
CILP	NM_003613	0	3	0	0
ETAA1	NM_019002	0	3	0	0
MINK1	NM_015716	0	3	0	0
FEZ2	NM_001042548	0	3	0	0
DMD	NM_004010	0	3	0	0
IGSF22	NM_173588	0	3	0	0
C14orf39	NM_174978	0	3	0	0
FANCA	NM_000135	0	3	0	0
GPR116	NM_015234	7	2	0	0
GPR116	NM_001098518	7	2	0	0
WNK1	NM_213655	7	2	0	0
CACNA1H	NM_021098	7	2	0	0
CACNA1H	NM_001005407	7	2	0	0
KIAA1324	NM_001267049	6	2	0	0
SCARF2	NM_153334	6	2	0	0
SCARF2	NM_182895	6	2	0	0
WFS1	NM_001145853	5	2	0	0
WNK1	NM_001184985	5	2	0	0
MYLK	NM_053025	5	2	0	0
MYLK	NM_053027	5	2	0	0
MCC	NM_001085377	5	2	0	0
MYO9B	NM_001130065	5	2	0	0
WNK1	NM_018979	5	2	0	0
KNDC1	NM_152643	5	2	0	0
MYO9B	NM_004145	5	2	0	0
WNK1	NM_014823	5	2	0	0
WFS1	NM_006005	5	2	0	0
ADAMTS17	NM_139057	4	2	0	0
CPZ	NM_003652	4	2	0	0
FLNB	NM_001457	4	2	0	0
ZFPM1	NM_153813	4	2	0	0
INADL	NM_176877	4	2	0	0
ZNF155	NM_001260487	4	2	0	0
ZNF155	NM_001260486	4	2	0	0
DCHS2	NM_001142552	4	2	0	0
TANC1	NM_033394	4	2	0	0
ZNF598	NM_178167	4	2	0	0
FLNB	NM_001164319	4	2	0	0
FLNB	NM_001164318	4	2	0	0
FLNB	NM_001164317	4	2	0	0
FAM198A	NM_001129908	4	2	0	0
CPZ	NM_001014447	4	2	0	0
DHX37	NM_032656	4	2	0	0
SIRPG	NM_018556	4	2	0	0
EVC	NM_153717	4	2	0	0
ZNF155	NM_003445	4	2	0	0
ZNF155	NM_001260488	4	2	0	0
ZNF155	NM_198089	4	2	0	0
DYNC2H1	NM_001080463	3	2	0	0
PKHD1	NM_138694	3	2	0	0
PRRC2C	NM_015172	3	2	0	0
OR1L8	NM_001004454	3	2	0	0
ADAM8	NM_001164490	3	2	0	0
AQPEP	NM_173800	3	2	0	0
TLR10	NM_001195108	3	2	0	0
TLR10	NM_001195106	3	2	0	0
TLR10	NM_001195107	3	2	0	0
DMBT1	NM_007329	3	2	0	0
TLR10	NM_001017388	3	2	0	0
DMBT1	NM_017579	3	2	0	0
DYNC2H1	NM_001377	3	2	0	0
KIF2B	NM_032559	3	2	0	0
LRP4	NM_002334	3	2	0	0
SLC4A3	NM_201574	3	2	0	0
OR2T27	NM_001001824	3	2	0	0
KRT75	NM_004693	3	2	0	0
C15orf39	NM_015492	3	2	0	0
MYO3B	NM_001083615	3	2	0	0
SOHLH1	NM_001012415	3	2	0	0
FUT5	NM_002034	3	2	0	0
TLR10	NM_030956	3	2	0	0
RPS6KA2	NM_001006932	3	2	0	0
KRTAP10-9	NM_198690	3	2	0	0
ITIH5	NM_030569	3	2	0	0
LONRF2	NM_198461	3	2	0	0
SORL1	NM_003105	3	2	0	0
TNXB	NM_019105	3	2	0	0
IQGAP2	NM_006633	3	2	0	0
ADAM8	NM_001109	3	2	0	0
C8orf73	NM_001100878	3	2	0	0
ITGA11	NM_001004439	3	2	0	0
DMBT1	NM_004406	3	2	0	0
MYO3B	NM_138995	3	2	0	0
PIGZ	NM_025163	3	2	0	0
DHTKD1	NM_018706	3	2	0	0
SLC4A3	NM_005070	3	2	0	0
EXOC3L4	NM_001077594	3	2	0	0
PRODH	NM_001195226	3	2	0	0
MAST2	NM_015112	2	2	0	0
PTPRN2	NM_002847	2	2	0	0
COG3	NM_031431	2	2	0	0
NADSYN1	NM_018161	2	2	0	0
FGFR4	NM_213647	2	2	0	0
FAM135B	NM_015912	2	2	0	0
APOBEC3B	NM_004900	2	2	0	0
SLC6A5	NM_004211	2	2	0	0
DCHS2	NM_017639	2	2	0	0
TCF15	NM_004609	2	2	0	0
KLK10	NM_002776	2	2	0	0
FGFR4	NM_002011	2	2	0	0
SLC30A9	NM_006345	2	2	0	0
PDE4DIP	NM_001002812	2	2	1	0
PDE4DIP	NM_001002811	2	2	1	0
PCLO	NM_014510	2	2	0	0
ECHDC3	NM_024693	2	2	0	0
APOBEC3B	NM_001270411	2	2	0	0
GPAM	NM_020918	2	2	0	0
SLC2A9	NM_020041	2	2	0	0
NIN	NM_182946	2	2	0	0
NIN	NM_182944	2	2	0	0
TXNDC2	NM_032243	2	2	0	0
MPP2	NM_005374	2	2	0	0
CXCL16	NM_022059	2	2	0	0
NSD1	NM_022455	2	2	0	0
COL11A1	NM_080630	2	2	0	0
MAP9	NM_001039580	2	2	0	0
SPINK5	NM_006846	2	2	0	0
NID1	NM_002508	2	2	0	0
SMARCAD1	NM_001128429	2	2	0	0
TTLL13	NM_001029964	2	2	0	0
CTU2	NM_001012762	2	2	0	0
GPAM	NM_001244949	2	2	0	0
ACAN	NM_013227	2	2	0	0
SPINK5	NM_001127698	2	2	0	0
PTPRN2	NM_130842	2	2	0	0
PTPRN2	NM_130843	2	2	0	0
UMODL1	NM_001199528	2	2	0	0
MB21D1	NM_138441	2	2	0	0
CDT1	NM_030928	2	2	0	0
CXCL16	NM_001100812	2	2	0	0
DDX11	NM_001257144	2	2	0	0
PSG5	NM_002781	2	2	0	0
LRP2	NM_004525	2	2	0	0
NUP210	NM_024923	2	2	0	0
NSD1	NM_172349	2	2	0	0
SPINK5	NM_001127699	2	2	0	0
CELSR1	NM_014246	2	2	0	0
PDE1C	NM_001191058	2	2	0	0
OBSL1	NM_001173431	2	2	0	0
TRPM1	NM_001252024	2	2	0	0
TRPM1	NM_001252020	2	2	0	0
MYO1G	NM_033054	2	2	0	0
SMARCAD1	NM_020159	2	2	0	0
MRVI1	NM_001098579	2	2	0	0
SI	NM_001041	2	2	0	0
ATG2B	NM_018036	2	2	0	0
COL11A1	NM_001854	2	2	0	0
UMODL1	NM_001004416	2	2	0	0
R3HCC1	NM_001136108	2	2	0	0
PLK5	NM_001243079	2	2	0	0
FRMD4B	NM_015123	2	2	0	0
BTN1A1	NM_001732	2	2	0	0
OR8G5	NM_001005198	2	2	0	0
TTC3	NM_003316	2	2	0	0
OR1A2	NM_012352	2	2	0	0
MRVI1	NM_130385	2	2	0	0
TTC3	NM_001001894	2	2	0	0
ARHGEF10L	NM_001011722	2	2	0	0
PCSK9	NM_174936	2	2	0	0
PSG5	NM_001130014	2	2	0	0
COL11A1	NM_080629	2	2	0	0
PSG11	NM_002785	2	2	0	0
NLRP14	NM_176822	2	2	0	0
ITIH5	NM_032817	2	2	0	0
KIF17	NM_001122819	2	2	0	0
OR1I1	NM_001004713	2	2	0	0
CCDC9	NM_015603	2	2	0	0
FAM178B	NM_001122646	2	2	0	0
RECQL4	NM_004260	2	2	0	0
SLCO1B3	NM_019844	2	2	0	0
KLK10	NM_145888	2	2	0	0
SMARCAD1	NM_001128430	2	2	0	0
CFH	NM_000186	2	2	0	0
DISP2	NM_033510	2	2	0	0
CTU2	NM_001012759	2	2	0	0
KIF17	NM_020816	2	2	0	0
DDX11	NM_152438	2	2	0	0
SLC29A3	NM_018344	2	2	0	0
ATP13A5	NM_198505	2	2	0	0
KCNC3	NM_004977	2	2	0	0
COL11A1	NM_001190709	2	2	0	0
USP36	NM_025090	2	2	0	0
ADH4	NM_000670	2	2	0	0
ARHGEF10L	NM_018125	2	2	0	0
TCEANC	NM_152634	2	2	0	0
NT5C3L	NM_052935	2	2	0	0
IVL	NM_005547	2	2	0	0
BTBD16	NM_144587	2	2	0	0
SOHLH1	NM_001101677	2	2	0	0
ACAN	NM_001135	2	2	0	0
ZNF804B	NM_181646	2	2	0	0
HELQ	NM_133636	2	2	0	0
ALMS1	NM_015120	2	2	0	0
KLK10	NM_001077500	2	2	0	0
TRPM1	NM_002420	2	2	0	0
SLIT3	NM_003062	2	2	0	0
PCLO	NM_033026	2	2	0	0
TXNDC2	NM_001098529	2	2	0	0
NIN	NM_020921	2	2	0	0
DNAH7	NM_018897	2	2	0	0
TMEM187	NM_003492	2	2	0	0
IREB2	NM_004136	1	2	0	0
KIAA0586	NM_001244193	1	2	0	0
KIAA0586	NM_001244191	1	2	0	0
ACSM2A	NM_001010845	1	2	0	0
DGKG	NM_001346	1	2	0	0
SGSM2	NM_001098509	1	2	0	0
KIR2DL4	NM_001080770	1	2	0	0
FAM90A1	NM_018088	1	2	0	0
KLK1	NM_002257	1	2	0	0
CR1	NM_000573	1	2	0	0
KIAA0586	NM_001244190	1	2	0	0
CCDC102B	NM_024781	1	2	0	0
KIAA0947	NM_015325	1	2	0	0
UBAP2	NM_018449	1	2	0	0
TGOLN2	NM_001206841	1	2	0	0
ZNF695	NM_020394	1	2	0	0
ZNF610	NM_173530	1	2	0	0
ADGB	NM_024694	1	2	0	0
ABCA1	NM_005502	1	2	0	0
DUSP13	NM_001007273	1	2	0	0
C5orf20	NM_130848	1	2	1	0
CDC42BPA	NM_014826	1	2	0	0
XRCC1	NM_006297	1	2	0	0
KIAA0586	NM_001244192	1	2	0	0
CYBA	NM_000101	1	2	0	0
TMEM158	NM_015444	1	2	0	0
ECHS1	NM_004092	1	2	0	0
KRTAP10-3	NM_198696	1	2	0	0
SGSM2	NM_014853	1	2	0	0
KRT77	NM_175078	1	2	0	0
MRVI1	NM_001206880	1	2	0	0
PRKCDBP	NM_145040	1	2	0	0
TPSG1	NM_012467	1	2	0	0
DSC3	NM_001941	1	2	0	0
DGKG	NM_001080744	1	2	0	0
DGKG	NM_001080745	1	2	0	0
LOC100505478	NM_001199233	1	2	0	0
USH2A	NM_007123	1	2	0	0
PGLYRP4	NM_020393	1	2	0	0
TSPYL1	NM_003309	1	2	0	0
CYP2D6	NM_000106	1	2	0	0
TNC	NM_002160	1	2	0	0
ARHGEF18	NM_015318	1	2	0	0
ZNF415	NM_001164309	1	2	0	0
CYP2D6	NM_001025161	1	2	0	0
CA6	NM_001270500	1	2	0	0
CCDC102B	NM_001093729	1	2	0	0
ZNF415	NM_018355	1	2	0	0
WDR38	NM_001045476	1	2	0	0
OR7G2	NM_001005193	1	2	0	0
WDR78	NM_207014	1	2	0	0
RYR3	NM_001243996	1	2	0	0
PDLIM5	NM_001256426	1	2	0	0
PSG4	NM_213633	1	2	0	0
SALL3	NM_171999	1	2	0	0
DFNB31	NM_015404	1	2	0	0
LILRB4	NM_006847	1	2	0	0
APIP	NM_015957	1	2	0	0
HEATR5A	NM_015473	1	2	0	0
CDC42BPA	NM_003607	1	2	0	0
ARHGEF18	NM_001130955	1	2	0	0
NPHS1	NM_004646	1	2	0	0
BRWD1	NM_033656	1	2	0	0
IGSF5	NM_001080444	1	2	0	0
SETX	NM_015046	1	2	0	0
CD200R1	NM_138939	1	2	0	0
BCL2A1	NM_001114735	1	2	0	0
CHGB	NM_001819	1	2	0	0
FBN2	NM_001999	1	2	0	0
OR2A25	NM_001004488	1	2	0	0
FAM181B	NM_175885	1	2	0	0
FREM2	NM_207361	1	2	0	0
FBXW8	NM_153348	1	2	0	0
KRT6B	NM_005555	1	2	0	0
PLA2G4C	NM_001159322	1	2	0	0
PLA2G4C	NM_001159323	1	2	0	0
RHBG	NM_020407	1	2	0	0
DUOX2	NM_014080	1	2	0	0
SULT1C3	NM_001008743	1	2	0	0
KIAA1377	NM_020802	1	2	0	0
OR2B11	NM_001004492	1	2	0	0
ZNF30	NM_001099438	1	2	0	0
RGS3	NM_144489	1	2	0	0
ZNF772	NM_001024596	1	2	0	0
PKD1L1	NM_138295	1	2	0	0
RHBG	NM_001256395	1	2	0	0
RHBG	NM_001256396	1	2	0	0
PLEKHH3	NM_024927	1	2	0	0
NPC1	NM_000271	1	2	0	0
COL4A3	NM_000091	1	2	0	0
DHDH	NM_014475	1	2	0	0
SEMA4B	NM_198925	1	2	0	0
ZNF772	NM_001144068	1	2	0	0
CNTRL	NM_007018	1	2	0	0
COL27A1	NM_032888	1	2	0	0
ENTPD6	NM_001247	1	2	0	0
ADAMTS8	NM_007037	1	2	0	0
PNPLA7	NM_152286	1	2	0	0
C7orf63	NM_001160138	1	2	0	0
SLC22A1	NM_003057	1	2	0	0
SYT16	NM_031914	1	2	0	0
ADAR	NM_015840	1	2	0	0
ADAR	NM_015841	1	2	0	0
ASB15	NM_080928	1	2	0	0
TOR1AIP1	NM_015602	1	2	0	0
REXO1	NM_020695	1	2	0	0
HOXA4	NM_002141	1	2	0	0
ZNF419	NM_001098492	1	2	0	0
ADAR	NM_001111	1	2	0	0
NISCH	NM_007184	1	2	0	0
RGMA	NM_001166283	1	2	0	0
ZNF80	NM_007136	1	2	0	0
LCN15	NM_203347	1	2	0	0
LILRB4	NM_001081438	1	2	0	0
QSER1	NM_001076786	1	2	0	0
DMKN	NM_001126056	1	2	0	0
TPSD1	NM_012217	1	2	0	0
CR1	NM_000651	1	2	0	0
RAB11FIP1	NM_001002814	1	2	0	0
TRIM50	NM_178125	1	2	0	0
USP17L8	NM_001256872	1	2	0	0
SYDE2	NM_032184	1	2	0	0
C17orf70	NM_025161	1	2	0	0
NBPF3	NM_001256416	1	2	0	0
MMRN2	NM_024756	1	2	0	0
SLC44A4	NM_001178044	1	2	0	0
SLC44A4	NM_001178045	1	2	0	0
ZNF853	NM_017560	1	2	0	0
NBPF3	NM_032264	1	2	0	0
CIITA	NM_000246	1	2	0	0
KIAA0586	NM_001244189	1	2	0	0
PCM1	NM_006197	1	2	0	0
PABPC4L	NM_001114734	1	2	0	0
DIDO1	NM_033081	1	2	0	0
ZNF30	NM_001099437	1	2	0	0
GANC	NM_198141	1	2	0	0
LIPC	NM_000236	1	2	0	0
COL4A1	NM_001845	1	2	0	0
PRAMEF13	NM_001024661	1	2	0	0
RTP4	NM_022147	1	2	0	0
HGC6.3	NM_001129895	1	2	0	0
KIAA1107	NM_015237	1	2	0	0
SCN10A	NM_006514	1	2	0	0
MCPH1	NM_001172575	1	2	0	0
WDR60	NM_018051	1	2	0	0
TMEM177	NM_001105199	1	2	0	0
TMEM177	NM_001105198	1	2	0	0
AADACL3	NM_001103170	1	2	0	0
PROB1	NM_001161546	1	2	0	0
RTTN	NM_173630	1	2	0	0
TREML4	NM_198153	1	2	0	0
CHL1	NM_006614	1	2	0	0
PRAMEF1	NM_023013	1	2	0	0
KRT13	NM_002274	1	2	0	0
SLC22A1	NM_153187	1	2	0	0
C1orf173	NM_001002912	1	2	0	0
HLA-DPB1	NM_002121	1	2	0	0
APOBEC3F	NM_145298	1	2	0	0
CD200R1	NM_138940	1	2	0	0
PCDP1	NM_001271049	1	2	0	0
AHSG	NM_001622	1	2	0	0
CHAT	NM_020549	1	2	0	0
LEPR	NM_002303	1	2	0	0
OR2A14	NM_001001659	1	2	0	0
WDR27	NM_182552	1	2	0	0
RAI1	NM_030665	1	2	0	0
TOR1AIP1	NM_001267578	1	2	0	0
MEGF6	NM_001409	1	2	0	0
HNF1A	NM_000545	1	2	0	0
TAS2R43	NM_176884	1	2	0	0
ASTL	NM_001002036	1	2	0	0
ASIC4	NM_182847	1	2	0	0
IQSEC3	NM_001170738	1	2	0	0
TLR1	NM_003263	1	2	0	0
TATDN2	NM_014760	1	2	0	0
PCDHA1	NM_031410	1	2	0	0
AATK	NM_004920	1	2	0	0
CCDC164	NM_145038	1	2	0	0
PNPLA7	NM_001098537	1	2	0	0
DMKN	NM_001190347	1	2	0	0
PIK3R2	NM_005027	1	2	0	0
KIAA0586	NM_014749	1	2	0	0
COL5A3	NM_015719	1	2	0	0
CHL1	NM_001253387	1	2	0	0
RHOT2	NM_138769	1	2	0	0
DMKN	NM_033317	1	2	0	0
KRT13	NM_153490	1	2	0	0
ISX	NM_001008494	1	2	0	0
RYR3	NM_001036	1	2	0	0
DIDO1	NM_001193369	1	2	0	0
ADRB2	NM_000024	1	2	0	0
DFNB31	NM_001173425	1	2	0	0
HRG	NM_000412	1	2	0	0
AMH	NM_000479	1	2	0	0
ZNF419	NM_024691	1	2	0	0
BRWD1	NM_018963	1	2	0	0
TMEM177	NM_030577	1	2	0	0
ALS2CR11	NM_001168221	1	2	0	0
AATK	NM_001080395	1	2	0	0
SSC5D	NM_001144950	1	2	0	0
TEP1	NM_007110	1	2	0	0
TMEM171	NM_173490	1	2	0	0
ZNF415	NM_001136038	1	2	0	0
SPDL1	NM_017785	1	2	0	0
TMEM171	NM_001161342	1	2	0	0
SLC44A4	NM_025257	1	2	0	0
TIMELESS	NM_003920	1	2	0	0
KIAA1614	NM_020950	1	2	0	0
TG	NM_003235	1	2	0	0
ZNF419	NM_001098491	1	2	0	0
ZNF419	NM_001098493	1	2	0	0
ARRDC4	NM_183376	1	2	0	0
CDHR5	NM_031264	1	2	0	0
C7orf63	NM_001039706	1	2	0	0
PTGFRN	NM_020440	1	2	0	0
MTA1	NM_004689	1	2	0	0
DSC3	NM_024423	1	2	0	0
ZNF610	NM_001161427	1	2	0	0
ZNF610	NM_001161426	1	2	0	0
ZNF610	NM_001161425	1	2	0	0
ZNF30	NM_194325	1	2	0	0
OR8B3	NM_001005467	1	2	0	0
SLC22A14	NM_004803	1	2	0	0
PLA2G4C	NM_003706	1	2	0	0
SH3BGR	NM_007341	1	2	0	0
KIAA1551	NM_018169	1	2	0	0
PCDHA1	NM_018900	1	2	0	0
SEMA4B	NM_020210	1	2	0	0
KRT7	NM_005556	1	2	0	0
IFI16	NM_001206567	0	2	0	0
UPK3B	NM_182684	0	2	0	0
PLK4	NM_001190801	0	2	0	0
FAM20A	NM_017565	0	2	0	0
OR2C3	NM_198074	0	2	0	0
TPO	NM_000547	0	2	0	0
KRT27	NM_181537	0	2	0	0
SCXA	NM_001008271	0	2	0	0
NEDD4	NM_198400	0	2	0	0
CORIN	NM_006587	0	2	0	0
TBC1D25	NM_002536	0	2	0	0
RAG1	NM_000448	0	2	0	0
KRT72	NM_080747	0	2	0	0
CTAGE5	NM_001247989	0	2	0	0
RNASE9	NM_001110358	0	2	0	0
RNASE9	NM_001110359	0	2	0	0
RNASE9	NM_001110356	0	2	0	0
RNASE9	NM_001110357	0	2	0	0
FAM58BP	NM_001105517	0	2	0	0
PODXL	NM_005397	0	2	0	0
MBIP	NM_016586	0	2	0	0
WBP2NL	NM_152613	0	2	0	0
OR4M2	NM_001004719	0	2	0	0
ZNF695	NM_001204221	0	2	0	0
ANO10	NM_001204831	0	2	0	0
GM2A	NM_001167607	0	2	0	0
CLEC4F	NM_173535	0	2	0	0
PTPN12	NM_001131009	0	2	0	0
NEDD4	NM_006154	0	2	0	0
LY75-CD302	NM_001198759	0	2	0	0
AURKA	NM_198434	0	2	0	0
AURKA	NM_198435	0	2	0	0
AURKA	NM_198436	0	2	0	0
AURKA	NM_198437	0	2	0	0
AURKA	NM_198433	0	2	0	0
LRCOL1	NM_001195520	0	2	0	0
FUT3	NM_001097639	0	2	0	0
VPS13C	NM_018080	0	2	0	0
ADAMTS10	NM_030957	0	2	0	0
FUT3	NM_001097640	0	2	0	0
GYG2	NM_001079855	0	2	0	0
GTPBP10	NM_033107	0	2	0	0
ZNF683	NM_001114759	0	2	0	0
CHAF1A	NM_005483	0	2	0	0
CSMD3	NM_198123	0	2	0	0
CSMD3	NM_198124	0	2	0	0
ADD1	NM_001119	0	2	0	0
LOXHD1	NM_001145472	0	2	0	0
LOC100293534	NM_001242823	0	2	0	0
KIAA1683	NM_025249	0	2	0	0
LILRB1	NM_001081638	0	2	0	0
LILRB1	NM_001081639	0	2	0	0
ACOT2	NM_006821	0	2	0	0
CDC20B	NM_001145734	0	2	0	0
OR52H1	NM_001005289	0	2	0	0
PIWIL3	NM_001008496	0	2	0	0
CDK5RAP2	NM_001011649	0	2	0	0
IFNAR2	NM_000874	0	2	0	0
ZNF543	NM_213598	0	2	0	0
THEM5	NM_182578	0	2	0	0
EDA2R	NM_001199687	0	2	0	0
NLE1	NM_018096	0	2	0	0
SETDB2	NM_001160308	0	2	0	0
EML1	NM_001008707	0	2	0	0
C19orf48	NM_199249	0	2	0	0
RINL	NM_001195833	0	2	0	0
AMACR	NM_001167595	0	2	0	0
PNLIPRP3	NM_001011709	0	2	0	0
TRAPPC8	NM_014939	0	2	0	0
DUSP5	NM_004419	0	2	0	0
CPEB2	NM_182485	0	2	0	0
TRDN	NM_001251987	0	2	0	0
SFTPD	NM_003019	0	2	0	0
CCDC17	NM_001190182	0	2	0	0
CCT6B	NM_006584	0	2	0	0
CGNL1	NM_032866	0	2	0	0
CSF1	NM_172212	0	2	0	0
DDX43	NM_018665	0	2	0	0
CPEB2	NM_001177384	0	2	0	0
CPEB2	NM_001177383	0	2	0	0
CPEB2	NM_001177382	0	2	0	0
CPEB2	NM_001177381	0	2	0	0
FGL1	NM_201553	0	2	0	0
FGL1	NM_201552	0	2	0	0
ADAT1	NM_012091	0	2	0	0
KIR2DL4	NM_001080772	0	2	0	0
NWD1	NM_001007525	0	2	0	0
AHNAK2	NM_138420	0	2	0	0
CD5	NM_014207	0	2	0	0
AADACL3	NM_001103169	0	2	0	0
ZBP1	NM_001160417	0	2	0	0
CLEC1B	NM_001099431	0	2	0	0
TPO	NM_175721	0	2	0	0
OAS1	NM_016816	0	2	0	0
RWDD3	NM_001128142	0	2	0	0
DHRSX	NM_145177	0	2	0	0
LRMP	NM_006152	0	2	0	0
LEPR	NM_001198689	0	2	0	0
LEPR	NM_001198688	0	2	0	0
LEPR	NM_001198687	0	2	0	0
EIF4G1	NM_198241	0	2	0	0
EIF4G1	NM_198244	0	2	0	0
ZMYM5	NM_001142684	0	2	0	0
TBC1D1	NM_001253912	0	2	0	0
ADD1	NM_014189	0	2	0	0
OR5B17	NM_001005489	0	2	0	0
TRIM69	NM_182985	0	2	0	0
TPO	NM_001206745	0	2	0	0
TPO	NM_001206744	0	2	0	0
ARMC9	NM_025139	0	2	0	0
TBC1D1	NM_015173	0	2	0	0
BTLA	NM_181780	0	2	0	0
OR6Q1	NM_001005186	0	2	0	0
KIAA1984	NM_001039374	0	2	0	0
CLEC1B	NM_016509	0	2	0	0
ACPT	NM_033068	0	2	0	0
SOWAHA	NM_175873	0	2	0	0
ZFR2	NM_015174	0	2	0	0
SPECC1L	NM_001145468	0	2	0	0
ARHGEF40	NM_018071	0	2	0	0
PLXNB3	NM_001163257	0	2	0	0
FAM208A	NM_001112736	0	2	0	0
LOXHD1	NM_144612	0	2	0	0
ASTN1	NM_207108	0	2	0	0
EGF	NM_001963	0	2	0	0
TTC21B	NM_024753	0	2	0	0
ZFP62	NM_001172638	0	2	0	0
DCC	NM_005215	0	2	0	0
NLRX1	NM_170722	0	2	0	0
PDLIM5	NM_001256425	0	2	0	0
PDLIM5	NM_001256428	0	2	0	0
PDLIM5	NM_001256427	0	2	0	0
FGL1	NM_004467	0	2	0	0
EDA2R	NM_021783	0	2	0	0
FXYD5	NM_144779	0	2	0	0
OR52N1	NM_001001913	0	2	0	0
GM2A	NM_000405	0	2	0	0
CLCNKA	NM_004070	0	2	0	0
BCL2A1	NM_004049	0	2	0	0
SPECC1L	NM_001254732	0	2	0	0
BCO2	NM_031938	0	2	0	0
MTIF2	NM_002453	0	2	0	0
OR2T35	NM_001001827	0	2	0	0
DPP10	NM_020868	0	2	0	0
GPR62	NM_080865	0	2	0	0
FUT3	NM_001097641	0	2	0	0
SERHL2	NM_014509	0	2	0	0
FLG2	NM_001014342	0	2	1	0
ROR2	NM_004560	0	2	0	0
MAP7D3	NM_001173517	0	2	0	0
CD86	NM_006889	0	2	0	0
MAGEA10	NM_001251828	0	2	0	0
LSP1	NM_001242932	0	2	0	0
FGL1	NM_147203	0	2	0	0
SON	NM_032195	0	2	0	0
SIGLEC9	NM_001198558	0	2	0	0
VPS13C	NM_001018088	0	2	0	0
ZBP1	NM_030776	0	2	0	0
MSH3	NM_002439	0	2	0	0
ISCU	NM_213595	0	2	0	0
SIGLEC9	NM_014441	0	2	0	0
TRPV1	NM_018727	0	2	0	0
TRIM49L1	NM_001105522	0	2	0	0
TELO2	NM_016111	0	2	0	0
PTPN12	NM_001131008	0	2	0	0
FPR1	NM_001193306	0	2	0	0
PWWP2B	NM_001098637	0	2	0	0
EML1	NM_004434	0	2	0	0
ZFP62	NM_152283	0	2	0	0
MTIF2	NM_001005369	0	2	0	0
CD86	NM_001206924	0	2	0	0
CD86	NM_001206925	0	2	0	0
FBRSL1	NM_001142641	0	2	0	0
GYG2	NM_003918	0	2	0	0
BRDT	NM_001726	0	2	0	0
FRRS1L	NM_014334	0	2	0	0
ZNF239	NM_005674	0	2	0	0
TMEM44	NM_001166305	0	2	0	0
PTPLA	NM_014241	0	2	0	0
NLRX1	NM_024618	0	2	0	0
CEP55	NM_001127182	0	2	0	0
ABCA5	NM_018672	0	2	0	0
ZNF224	NM_013398	0	2	0	0
C12orf66	NM_152440	0	2	0	0
CCDC176	NM_025057	0	2	0	0
PDLIM5	NM_001011513	0	2	0	0
RRBP1	NM_001042576	0	2	0	0
SMR3A	NM_012390	0	2	0	0
EFCAB5	NM_001145053	0	2	0	0
FAM177B	NM_207468	0	2	0	0
ZNF761	NM_001008401	0	2	0	0
AMACR	NM_014324	0	2	0	0
PWWP2B	NM_138499	0	2	0	0
BPIFB4	NM_182519	0	2	0	0
HYAL2	NM_033158	0	2	0	0
OR10R2	NM_001004472	0	2	0	0
HYAL2	NM_003773	0	2	0	0
KRT72	NM_001146226	0	2	0	0
ATP5SL	NM_001167871	0	2	0	0
ABCG8	NM_022437	0	2	0	0
FSHR	NM_181446	0	2	0	0
PLEK	NM_002664	0	2	0	0
EFCAB5	NM_198529	0	2	0	0
PIN4	NM_006223	0	2	0	0
ZNF142	NM_001105537	0	2	0	0
LRRC34	NM_001172780	0	2	0	0
MAGIX	NM_001099681	0	2	0	0
DPP10	NM_001178034	0	2	0	0
NCR2	NM_004828	0	2	0	0
CCT6B	NM_001193529	0	2	0	0
RPS6KL1	NM_031464	0	2	0	0
CSMD3	NM_052900	0	2	0	0
FUT3	NM_000149	0	2	0	0
RNASE7	NM_032572	0	2	0	0
IFNAR2	NM_207584	0	2	0	0
PKD2L2	NM_014386	0	2	0	0
FAM71F2	NM_001128926	0	2	0	0
ATG10	NM_001131028	0	2	0	0
MAP7D3	NM_001173516	0	2	0	0
SPRR1A	NM_005987	0	2	0	0
SYNC	NM_030786	0	2	0	0
ZNF519	NM_145287	0	2	0	0
ZBP1	NM_001160418	0	2	0	0
MACC1	NM_182762	0	2	0	0
MAGIX	NM_001099682	0	2	0	0
DST	NM_015548	0	2	0	0
USP24	NM_015306	0	2	0	0
SPOCD1	NM_144569	0	2	0	0
ZBTB40	NM_001083621	0	2	0	0
KLRC4	NM_013431	0	2	0	0
BRDT	NM_207189	0	2	0	0
CFHR4	NM_001201551	0	2	0	0
CFHR4	NM_001201550	0	2	0	0
PKD2L2	NM_001258448	0	2	0	0
LACTB	NM_032857	0	2	0	0
C8orf48	NM_001007090	0	2	0	0
SLC35G6	NM_001102614	0	2	1	0
DPP10	NM_001178037	0	2	0	0
DPP10	NM_001178036	0	2	0	0
C9orf66	NM_152569	0	2	0	0
CCDC178	NM_198995	0	2	0	0
LEPR	NM_001003679	0	2	0	0
BCO2	NM_001256400	0	2	0	0
MAGEA10	NM_021048	0	2	0	0
PLK4	NM_001190799	0	2	0	0
GLI3	NM_000168	0	2	0	0
SCXB	NM_001080514	0	2	0	0
IFT74	NM_001099223	0	2	0	0
IFT74	NM_001099222	0	2	0	0
ATG10	NM_031482	0	2	0	0
MAGEA10	NM_001011543	0	2	0	0
DEPTOR	NM_022783	0	2	0	0
LRMP	NM_001204126	0	2	0	0
LRMP	NM_001204127	0	2	0	0
GDPGP1	NM_001013657	0	2	0	0
NOSTRIN	NM_001171631	0	2	0	0
DEFB107A	NM_001037668	0	2	0	0
C15orf27	NM_152335	0	2	0	0
TUSC5	NM_172367	0	2	0	0
KLK7	NM_001243126	0	2	0	0
FPR1	NM_002029	0	2	0	0
OR1Q1	NM_012364	0	2	0	0
LY75	NM_002349	0	2	0	0
BCO2	NM_001256397	0	2	0	0
MS4A13	NM_001012417	0	2	0	0
EDA2R	NM_001242310	0	2	0	0
EGF	NM_001178131	0	2	0	0
ZNF419	NM_001098495	0	2	0	0
ZNF419	NM_001098496	0	2	0	0
PLXNB3	NM_005393	0	2	0	0
MORC1	NM_014429	0	2	0	0
ZNF239	NM_001099282	0	2	0	0
ZNF239	NM_001099283	0	2	0	0
ZNF239	NM_001099284	0	2	0	0
OR4C16	NM_001004701	0	2	0	0
VPS13C	NM_017684	0	2	0	0
CD86	NM_176892	0	2	0	0
SCAPER	NM_020843	0	2	0	0
RREB1	NM_001003700	0	2	0	0
FNIP1	NM_133372	0	2	0	0
C4orf45	NM_152543	0	2	0	0
RNASE9	NM_001110361	0	2	0	0
RNASE9	NM_001110360	0	2	0	0
OVCH2	NM_198185	0	2	0	0
CR1L	NM_175710	0	2	0	0
KRTAP4-1	NM_033060	0	2	0	0
BPIFB6	NM_174897	0	2	0	0
C4orf22	NM_001206997	0	2	0	0
IFT74	NM_001099224	0	2	0	0
CTBP2	NM_022802	0	2	0	0
NXPE4	NM_017678	0	2	0	0
RWDD3	NM_015485	0	2	0	0
MYEF2	NM_016132	0	2	0	0
PRG3	NM_006093	0	2	0	0
C2orf80	NM_001099334	0	2	0	0
HTR3D	NM_001163646	0	2	0	0
LILRB1	NM_001081637	0	2	0	0
TUBGCP6	NM_020461	0	2	0	0
FAM71F2	NM_001012454	0	2	0	0
OVGP1	NM_002557	0	2	0	0
CCDC71	NM_022903	0	2	0	0
CD300LF	NM_139018	0	2	0	0
PODXL	NM_001018111	0	2	0	0
CLCNKA	NM_001042704	0	2	0	0
ASTN1	NM_004319	0	2	0	0
ZNF708	NM_021269	0	2	0	0
APOL5	NM_030642	0	2	0	0
RHBDF2	NM_024599	0	2	0	0
ADD1	NM_176801	0	2	0	0
ZNF777	NM_015694	0	2	0	0
PEAR1	NM_001080471	0	2	0	0
KBTBD5	NM_152393	0	2	0	0
KIAA1683	NM_001145304	0	2	0	0
OR4E2	NM_001001912	0	2	0	0
GYG2	NM_001184704	0	2	0	0
GYG2	NM_001184703	0	2	0	0
GYG2	NM_001184702	0	2	0	0
MICB	NM_005931	0	2	0	0
GOLGA1	NM_002077	0	2	0	0
USP42	NM_032172	0	2	0	0
SBK2	NM_001101401	0	2	0	0
LY75-CD302	NM_001198760	0	2	0	0
CGNL1	NM_001252335	0	2	0	0
SIX5	NM_175875	0	2	0	0
MYOM1	NM_003803	0	2	0	0
ZNF571	NM_016536	0	2	0	0
FAM63A	NM_001163258	0	2	0	0
GSTZ1	NM_145870	0	2	0	0
SYNC	NM_001161708	0	2	0	0
TRIM49DP	NM_001206627	0	2	0	0
OR4A16	NM_001005274	0	2	0	0
SETDB2	NM_031915	0	2	0	0
TPO	NM_175719	0	2	0	0
OR52W1	NM_001005178	0	2	0	0
C19orf48	NM_199250	0	2	0	0
GBP2	NM_004120	0	2	0	0
LRRC34	NM_001172779	0	2	0	0
WBSCR28	NM_182504	0	2	0	0
SCN7A	NM_002976	0	2	0	0
COQ3	NM_017421	0	2	0	0
BRDT	NM_001242805	0	2	0	0
BRDT	NM_001242806	0	2	0	0
BRDT	NM_001242807	0	2	0	0
BRDT	NM_001242808	0	2	0	0
OR6C68	NM_001005519	0	2	0	0
CD86	NM_175862	0	2	0	0
FNIP1	NM_001008738	0	2	0	0
HTR3C	NM_130770	0	2	0	0
CRIPAK	NM_175918	0	2	0	0
P2RY2	NM_176071	0	2	0	0
P2RY2	NM_176072	0	2	0	0
GLB1L3	NM_001080407	0	2	0	0
OR4A47	NM_001005512	0	2	0	0
MMP8	NM_002424	0	2	0	0
MBIP	NM_001144891	0	2	0	0
ERCC5	NM_000123	0	2	0	0
APOC4	NM_001646	0	2	0	0
AIP	NM_003977	0	2	0	0
TAS2R38	NM_176817	0	2	0	0
OR51A4	NM_001005329	0	2	0	0
PTPN12	NM_002835	0	2	0	0
ABCA5	NM_172232	0	2	0	0
LILRB1	NM_006669	0	2	0	0
CNGB3	NM_019098	0	2	0	0
ZNF716	NM_001159279	0	2	0	0
MS4A13	NM_001100909	0	2	0	0
PDLIM5	NM_006457	0	2	0	0
FXYD5	NM_014164	0	2	0	0
HAAO	NM_012205	0	2	0	0
MOGS	NM_006302	0	2	0	0
FRG2C	NM_001124759	0	2	0	0
GJB7	NM_198568	0	2	0	0
CENPN	NM_001100624	0	2	0	0
CENPN	NM_001100625	0	2	0	0
DPP10	NM_001004360	0	2	0	0
OR2T11	NM_001001964	0	2	0	0
KRT15	NM_002275	0	2	0	0
SAPCD2	NM_178448	0	2	0	0
ADD1	NM_014190	0	2	0	0
OR13D1	NM_001004484	0	2	0	0
BPIFB3	NM_182658	0	2	0	0
TNFRSF10D	NM_003840	0	2	0	0
GLIS3	NM_152629	0	2	0	0
TMEM176A	NM_018487	0	2	0	0
GPR35	NM_001195382	0	2	0	0
GPR35	NM_001195381	0	2	0	0
KRTAP10-11	NM_198692	0	2	0	0
FXYD5	NM_001164605	0	2	0	0
IL23R	NM_144701	0	2	0	0
SLC5A3	NM_006933	0	2	0	0
GPR113	NM_153835	0	2	0	0
FOXQ1	NM_033260	0	2	0	0
CENPN	NM_001270474	0	2	0	0
PPP1R12C	NM_017607	0	2	0	0
BIVM-ERCC5	NM_001204425	0	2	0	0
SHROOM3	NM_020859	0	2	0	0
PSD3	NM_015310	0	2	0	0
CKAP2L	NM_152515	0	2	0	0
OR7C1	NM_198944	0	2	0	0
VPS13C	NM_020821	0	2	0	0
MAP7D3	NM_024597	0	2	0	0
TGM3	NM_003245	0	2	0	0
CPEB2	NM_182646	0	2	0	0
CDC20B	NM_152623	0	2	0	0
SUSD5	NM_015551	0	2	0	0
FAM22A	NM_001099338	0	2	0	0
FAM21B	NM_018232	0	2	0	0
CD44	NM_001001389	0	2	0	0
TRPV1	NM_080705	0	2	0	0
TRPV1	NM_080704	0	2	0	0
TRPV1	NM_080706	0	2	0	0
CDC20B	NM_001170402	0	2	0	0
LOC100130357	NM_001242698	0	2	0	0
IFI44L	NM_006820	0	2	0	0
ZNF865	NM_001195605	0	2	0	0
SLC39A4	NM_130849	0	2	0	0
CALCR	NM_001164737	0	2	0	0
PTCHD3	NM_001034842	0	2	0	0
FAM20A	NM_001243746	0	2	0	0
EIF4G1	NM_001194947	0	2	0	0
EIF4G1	NM_001194946	0	2	0	0
NUDT22	NM_001128613	0	2	0	0
NUDT22	NM_001128612	0	2	0	0
CEACAM21	NM_001098506	0	2	0	0
CCDC17	NM_001114938	0	2	0	0
VN1R1	NM_020633	0	2	0	0
PTF1A	NM_178161	0	2	0	0
PCDHB6	NM_018939	0	2	0	0
SLFN14	NM_001129820	0	2	0	0
TRMT13	NM_019083	0	2	0	0
TMEM225	NM_001013743	0	2	0	0
P2RY2	NM_002564	0	2	0	0
PIGB	NM_004855	0	2	0	0
RRBP1	NM_004587	0	2	0	0
PCDH11Y	NM_032972	0	2	0	0
PCDH11Y	NM_032973	0	2	0	0
PCDH11Y	NM_032971	0	2	0	0
GPR113	NM_001145169	0	2	0	0
GPR113	NM_001145168	0	2	0	0
ATP5SL	NM_018035	0	2	0	0
DTL	NM_016448	0	2	0	0
ATP5SL	NM_001167867	0	2	0	0
MYO10	NM_012334	0	2	0	0
IL37	NM_014439	0	2	0	0
THAP9	NM_024672	0	2	0	0
SIRPB1	NM_001083910	0	2	0	0
CACNA1B	NM_001243812	0	2	0	0
OR13C9	NM_001001956	0	2	0	0
CCT6B	NM_001193530	0	2	0	0
OC90	NM_001080399	0	2	0	0
DMD	NM_004011	0	2	0	0
DMD	NM_004012	0	2	0	0
MOGS	NM_001146158	0	2	0	0
DEFB107B	NM_001040705	0	2	0	0
OBFC1	NM_024928	0	2	0	0
CDK5RAP2	NM_018249	0	2	0	0
CEP55	NM_018131	0	2	0	0
SLC16A8	NM_013356	0	2	0	0
CLEC4F	NM_001258027	0	2	0	0
HCLS1	NM_005335	0	2	0	0
IER5	NM_016545	0	2	0	0
CTAGE5	NM_203355	0	2	0	0
OR2T12	NM_001004692	0	2	0	0
NAF1	NM_001128931	0	2	0	0
CSF1	NM_000757	0	2	0	0
NXPE4	NM_001077639	0	2	0	0
EIF4G1	NM_182917	0	2	0	0
PLK4	NM_014264	0	2	0	0
FSHR	NM_000145	0	2	0	0
TNFRSF10B	NM_003842	0	2	0	0
TRDN	NM_006073	0	2	0	0
TULP1	NM_003322	0	2	0	0
CLHC1	NM_001135598	0	2	0	0
IFT74	NM_025103	0	2	0	0
MYOM1	NM_019856	0	2	0	0
ZBTB40	NM_014870	0	2	0	0
OR51B4	NM_033179	0	2	0	0
ZNF419	NM_001098494	0	2	0	0
OR2G2	NM_001001915	0	2	0	0
ITPKB	NM_002221	0	2	0	0
CLHC1	NM_152385	0	2	0	0
MMP9	NM_004994	0	2	0	0
TAPBPL	NM_018009	0	2	0	0
CTAGE5	NM_005930	0	2	0	0
KRT72	NM_001146225	0	2	0	0
FTSJ3	NM_017647	0	2	0	0
ENPEP	NM_001977	0	2	0	0
PIN4	NM_001170747	0	2	0	0
RWDD3	NM_001199682	0	2	0	0
AURKA	NM_003600	0	2	0	0
BCO2	NM_001037290	0	2	0	0
PRR4	NM_007244	0	2	0	0
CD44	NM_000610	0	2	0	0
LEPR	NM_001003680	0	2	0	0
RNASE9	NM_001001673	0	2	0	0
CEACAM21	NM_033543	0	2	0	0
MLIP	NM_138569	0	2	0	0
MT4	NM_032935	0	2	0	0
EMR3	NM_032571	0	2	0	0
CCDC178	NM_001105528	0	2	0	0
NUDT22	NM_032344	0	2	0	0
KCNJ11	NM_000525	0	2	0	0
SPECC1L	NM_015330	0	2	0	0
ZNF354C	NM_014594	0	2	0	0
PIWIL3	NM_001255975	0	2	0	0
ZNF404	NM_001033719	0	2	0	0
TRPM1	NM_001252030	0	2	0	0
ZNF479	NM_033273	0	2	0	0
ASXL3	NM_030632	0	2	0	0
OR5R1	NM_001004744	0	2	0	0
DCLK2	NM_001040261	0	2	0	0
DCLK2	NM_001040260	0	2	0	0
RBM20	NM_001134363	0	2	0	0
SPRR1A	NM_001199828	0	2	0	0
IL37	NM_173204	0	2	0	0
ZNF683	NM_173574	0	2	0	0
LILRA6	NM_024318	0	2	0	0
CDCP1	NM_022842	0	2	0	0
GLIS3	NM_001042413	0	2	0	0
UPK3B	NM_030570	0	2	0	0
NAV2	NM_001244963	11	1	0	0
NAV2	NM_182964	11	1	0	0
NAV2	NM_001111018	11	1	0	0
NAV2	NM_145117	11	1	0	0
NAV2	NM_001111019	8	1	0	0
NLRP13	NM_176810	6	1	0	0
APC	NM_000038	6	1	0	0
APC	NM_001127511	6	1	0	0
APC	NM_001127510	6	1	0	0
ERAP2	NM_022350	5	1	0	0
LAMC1	NM_002293	5	1	0	0
MYLK	NM_053028	5	1	0	0
MYLK	NM_053026	5	1	0	0
PIEZO2	NM_022068	5	1	0	0
POLR2A	NM_000937	5	1	0	0
ERAP2	NM_001130140	5	1	0	0
SYNJ2	NM_003898	5	1	0	0
JRK	NM_003724	5	1	0	0
PCDH12	NM_016580	5	1	0	0
SH3TC1	NM_018986	5	1	0	0
MUC2	NM_002457	5	1	0	0
GRM6	NM_000843	5	1	0	0
TJP3	NM_001267561	5	1	0	0
TJP3	NM_001267560	5	1	0	0
SYNJ2	NM_001178088	5	1	0	0
FER1L6	NM_001039112	5	1	0	0
ZBED4	NM_014838	5	1	0	0
JRK	NM_001077527	5	1	0	0
TLR8	NM_138636	5	1	0	0
ASPM	NM_018136	4	1	0	0
RIPK4	NM_020639	4	1	0	0
GCN1L1	NM_006836	4	1	0	0
SLAIN1	NM_001242868	4	1	0	0
SCRIB	NM_182706	4	1	0	0
LAMA2	NM_001079823	4	1	0	0
DNAH6	NM_001370	4	1	0	0
IGSF10	NM_178822	4	1	0	0
CCDC66	NM_001012506	4	1	0	0
FBLN2	NM_001998	4	1	0	0
DSG4	NM_177986	4	1	0	0
NRCAM	NM_001037132	4	1	0	0
CCDC66	NM_001141947	4	1	0	0
HLA-DQB2	NM_001198858	4	1	0	0
KRT14	NM_000526	4	1	0	0
HCFC1	NM_005334	4	1	0	0
DOK7	NM_173660	4	1	0	0
GEMIN5	NM_001252156	4	1	0	0
NCKAP5	NM_207363	4	1	0	0
IGF2R	NM_000876	4	1	0	0
RSPH10B2	NM_001099697	4	1	0	0
ESPNL	NM_194312	4	1	0	0
MAST3	NM_015016	4	1	0	0
UBR4	NM_020765	4	1	0	0
NRCAM	NM_005010	4	1	0	0
FBLN2	NM_001165035	4	1	0	0
GPRC6A	NM_148963	4	1	0	0
MAP3K1	NM_005921	4	1	0	0
SCRIB	NM_015356	4	1	0	0
ABCA7	NM_019112	4	1	0	0
ABCA2	NM_212533	4	1	0	0
NRCAM	NM_001193584	4	1	0	0
NRCAM	NM_001193582	4	1	0	0
NRCAM	NM_001193583	4	1	0	0
GEMIN5	NM_015465	4	1	0	0
CSMD1	NM_033225	4	1	0	0
DNAH8	NM_001206927	4	1	0	0
LAMA2	NM_000426	4	1	0	0
MCC	NM_002387	4	1	0	0
DSG4	NM_001134453	4	1	0	0
FBLN2	NM_001004019	4	1	0	0
FAT4	NM_024582	4	1	0	0
TRPV3	NM_001258205	3	1	0	0
PKHD1	NM_170724	3	1	0	0
DOCK8	NM_001193536	3	1	0	0
MYO18A	NM_203318	3	1	0	0
PTPRB	NM_001206972	3	1	0	0
PTPRB	NM_001206971	3	1	0	0
ARHGEF16	NM_014448	3	1	0	0
ADSSL1	NM_199165	3	1	0	0
ZFHX3	NM_006885	3	1	0	0
HAVCR1	NM_001173393	3	1	0	0
SDK1	NM_152744	3	1	0	0
DOCK8	NM_203447	3	1	0	0
CACNA1I	NM_001003406	3	1	0	0
CELA3B	NM_007352	3	1	0	0
ADAMTSL1	NM_001040272	3	1	0	0
SMG6	NM_017575	3	1	0	0
CHD5	NM_015557	3	1	0	0
DOCK8	NM_001190458	3	1	0	0
ARID3A	NM_005224	3	1	0	0
PSMD13	NM_002817	3	1	0	0
ABCA2	NM_001606	3	1	0	0
COG1	NM_018714	3	1	0	0
HAVCR1	NM_001099414	3	1	0	0
SPECC1	NM_001033553	3	1	0	0
DOCK5	NM_024940	3	1	0	0
COL22A1	NM_152888	3	1	0	0
FAM189A1	NM_015307	3	1	0	0
ALPK3	NM_020778	3	1	0	0
MYO5A	NM_001142495	3	1	0	0
MRPL39	NM_080794	3	1	0	0
ADAMTSL4	NM_025008	3	1	0	0
TCTE1	NM_182539	3	1	0	0
HFM1	NM_001017975	3	1	0	0
ZNF626	NM_001076675	3	1	0	0
TMEM132C	NM_001136103	3	1	0	0
DLEC1	NM_007335	3	1	0	0
DLEC1	NM_007337	3	1	0	0
APOA1BP	NM_144772	3	1	0	0
MYO18A	NM_078471	3	1	0	0
LGR6	NM_021636	3	1	0	0
COBL	NM_015198	3	1	0	0
OR13C2	NM_001004481	3	1	0	0
NOC2L	NM_015658	3	1	0	0
SPECC1	NM_001033555	3	1	0	0
KCNJ18	NM_001194958	3	1	0	0
AKAP6	NM_004274	3	1	0	0
KCNJ12	NM_021012	3	1	0	0
MYH7B	NM_020884	3	1	0	0
PPEF2	NM_006239	3	1	0	0
FZD6	NM_003506	3	1	0	0
OAS3	NM_006187	3	1	0	0
ADAM21	NM_003813	3	1	0	0
ITGA4	NM_000885	3	1	0	0
PRR18	NM_175922	3	1	0	0
SDK1	NM_001079653	3	1	0	0
NRP1	NM_001244973	3	1	0	0
DNAJC6	NM_001256865	3	1	0	0
DNAJC6	NM_001256864	3	1	0	0
NRP1	NM_003873	3	1	0	0
NCAPD2	NM_014865	3	1	0	0
SPECC1	NM_001243439	3	1	0	0
KLHL31	NM_001003760	3	1	0	0
ASTN2	NM_014010	3	1	0	0
UVSSA	NM_020894	3	1	0	0
TNRC18	NM_001080495	3	1	0	0
PTPRB	NM_002837	3	1	0	0
ADAMTS7	NM_014272	3	1	0	0
MRPL39	NM_017446	3	1	0	0
CNTNAP3B	NM_001201380	3	1	0	0
RBM47	NM_001098634	3	1	0	0
CUX2	NM_015267	3	1	0	0
ARHGAP42	NM_152432	3	1	0	0
CCDC177	NM_001271507	3	1	0	0
ESYT2	NM_020728	3	1	0	0
SVIL	NM_021738	3	1	0	0
METTL22	NM_024109	3	1	0	0
ATP1A4	NM_144699	3	1	0	0
GOT2	NM_002080	3	1	0	0
FZD6	NM_001164615	3	1	0	0
ATR	NM_001184	3	1	0	0
DNTTIP2	NM_014597	3	1	0	0
ACACB	NM_001093	3	1	0	0
CDH3	NM_001793	3	1	0	0
C11orf35	NM_173573	3	1	0	0
DNAH9	NM_001372	3	1	0	0
PTPRB	NM_001109754	3	1	0	0
CSRNP1	NM_033027	3	1	0	0
UPK3A	NM_006953	3	1	0	0
PRDM15	NM_022115	3	1	0	0
LGR6	NM_001017403	3	1	0	0
LGR6	NM_001017404	3	1	0	0
LTF	NM_002343	3	1	0	0
SLC45A4	NM_001080431	3	1	0	0
NRP1	NM_001244972	3	1	0	0
VPS8	NM_015303	3	1	0	0
NCAM1	NM_001076682	3	1	0	0
GALC	NM_001201401	3	1	0	0
GALC	NM_001201402	3	1	0	0
ADAM8	NM_001164489	3	1	0	0
NCAM1	NM_001242608	3	1	0	0
NCAM1	NM_001242607	3	1	0	0
DNAJC6	NM_014787	3	1	0	0
MYO5A	NM_000259	3	1	0	0
CD163L1	NM_174941	3	1	0	0
PWP2	NM_005049	3	1	0	0
VPS8	NM_001009921	3	1	0	0
CACNA1I	NM_021096	3	1	0	0
NCAM1	NM_181351	3	1	0	0
NCAM1	NM_000615	3	1	0	0
HLA-DQA1	NM_002122	3	1	0	0
KCNJ5	NM_000890	3	1	0	0
RIOK2	NM_018343	3	1	0	0
SYNE3	NM_152592	3	1	0	0
PSD4	NM_012455	3	1	0	0
GALC	NM_000153	3	1	0	0
MIA3	NM_198551	3	1	0	0
WDR34	NM_052844	3	1	0	0
KBTBD13	NM_001101362	3	1	0	0
CNTLN	NM_017738	3	1	0	0
HTT	NM_002111	3	1	0	0
TRPV3	NM_145068	3	1	0	0
HAVCR1	NM_012206	3	1	0	0
IQGAP3	NM_178229	3	1	0	0
SLFN11	NM_152270	2	1	0	0
RNF19B	NM_153341	2	1	0	0
KDM4B	NM_015015	2	1	0	0
OPRM1	NM_001008505	2	1	0	0
CWC22	NM_020943	2	1	0	0
UGT2B7	NM_001074	2	1	0	0
SORBS1	NM_001034955	2	1	0	0
SORBS1	NM_001034954	2	1	0	0
SORBS1	NM_001034957	2	1	0	0
SORBS1	NM_001034956	2	1	0	0
ARHGAP28	NM_001010000	2	1	0	0
SPRR1B	NM_003125	2	1	0	0
FAM83H	NM_198488	2	1	0	0
OR10X1	NM_001004477	2	1	1	0
FRMD1	NM_024919	2	1	0	0
ANKS3	NM_001242929	2	1	0	0
MMP24	NM_006690	2	1	0	0
ADAMTS2	NM_021599	2	1	0	0
INO80D	NM_017759	2	1	0	0
KIF7	NM_198525	2	1	0	0
GLP1R	NM_002062	2	1	0	0
MTUS1	NM_001001925	2	1	0	0
MTUS1	NM_001001924	2	1	0	0
DCP2	NM_001242377	2	1	0	0
ANKRD6	NM_001242809	2	1	0	0
PARD3B	NM_205863	2	1	0	0
ZNF57	NM_173480	2	1	0	0
MPHOSPH6	NM_005792	2	1	0	0
DFNA5	NM_004403	2	1	0	0
SEMA6D	NM_020858	2	1	0	0
PZP	NM_002864	2	1	0	0
OR14A16	NM_001001966	2	1	0	0
CDCP2	NM_201546	2	1	0	0
FAM83G	NM_001039999	2	1	0	0
POTEB	NM_207355	2	1	0	0
MYO16	NM_015011	2	1	0	0
OR51A2	NM_001004748	2	1	0	0
CDHR2	NM_017675	2	1	0	0
CNGB1	NM_001297	2	1	0	0
A4GNT	NM_016161	2	1	0	0
GPR108	NM_001080452	2	1	0	0
SPIN2A	NM_019003	2	1	0	0
FERMT1	NM_017671	2	1	0	0
POU6F2	NM_007252	2	1	0	0
DDX11	NM_001257145	2	1	0	0
URB1	NM_014825	2	1	0	0
OR2T33	NM_001004695	2	1	0	0
ZNF280B	NM_080764	2	1	0	0
AGAP11	NM_133447	2	1	0	0
POMT1	NM_007171	2	1	0	0
FGD2	NM_173558	2	1	0	0
RRP1B	NM_015056	2	1	0	0
ZNF236	NM_007345	2	1	0	0
ANKRD31	NM_001164443	2	1	0	0
AAK1	NM_014911	2	1	0	0
EVI5	NM_005665	2	1	0	0
PDE11A	NM_016953	2	1	0	0
TRPA1	NM_007332	2	1	0	0
NEK4	NM_003157	2	1	0	0
COL14A1	NM_021110	2	1	0	0
SCN1A	NM_006920	2	1	0	0
OTOF	NM_194322	2	1	0	0
OR11G2	NM_001005503	2	1	0	0
FGFR4	NM_022963	2	1	0	0
COL24A1	NM_152890	2	1	0	0
DFNA5	NM_001127453	2	1	0	0
SPEF2	NM_144722	2	1	0	0
SORBS1	NM_024991	2	1	0	0
SPECC1	NM_001033554	2	1	0	0
DNAJA3	NM_001135110	2	1	0	0
NCKAP5L	NM_001037806	2	1	0	0
SGCG	NM_000231	2	1	0	0
RNF213	NM_001256071	2	1	0	0
SIGIRR	NM_001135054	2	1	0	0
CPED1	NM_001105533	2	1	0	0
TRIM58	NM_015431	2	1	0	0
LBR	NM_002296	2	1	0	0
CRISPLD2	NM_031476	2	1	0	0
MOV10L1	NM_018995	2	1	0	0
TMPRSS11A	NM_001114387	2	1	0	0
DDX11	NM_030653	2	1	0	0
DDX11	NM_004399	2	1	0	0
NUDT18	NM_024815	2	1	0	0
GSX2	NM_133267	2	1	0	0
SCN1A	NM_001202435	2	1	0	0
XKR5	NM_207411	2	1	0	0
AP1B1	NM_145730	2	1	0	0
SLC6A7	NM_014228	2	1	0	0
MAFA	NM_201589	2	1	0	0
HHLA1	NM_001145095	2	1	0	0
MGA	NM_001164273	2	1	0	0
ADAMTS14	NM_139155	2	1	0	0
AGBL1	NM_152336	2	1	0	0
RABL6	NM_024718	2	1	0	0
EARS2	NM_001083614	2	1	0	0
CNOT4	NM_001190850	2	1	0	0
CHD1L	NM_004284	2	1	0	0
CHCHD10	NM_213720	2	1	0	0
HMHA1	NM_001258328	2	1	0	0
IRS4	NM_003604	2	1	0	0
RABL6	NM_001173988	2	1	0	0
C1orf111	NM_182581	2	1	0	0
ZNF292	NM_015021	2	1	0	0
OR7A17	NM_030901	2	1	0	0
BTNL9	NM_152547	2	1	0	0
MRC2	NM_006039	2	1	0	0
MBOAT4	NM_001100916	2	1	0	0
PPFIBP2	NM_003621	2	1	0	0
TECTA	NM_005422	2	1	0	0
SORBS1	NM_015385	2	1	0	0
BRIP1	NM_032043	2	1	0	0
PLA2G4B	NM_001114633	2	1	0	0
FREM1	NM_144966	2	1	0	0
DHX57	NM_198963	2	1	0	0
SLFN11	NM_001104590	2	1	0	0
PARD3B	NM_057177	2	1	0	0
RHOBTB3	NM_014899	2	1	0	0
NRP2	NM_201264	2	1	0	0
NRP2	NM_201267	2	1	0	0
NRP2	NM_201266	2	1	0	0
ITM2C	NM_030926	2	1	0	0
LBR	NM_194442	2	1	0	0
TRPM6	NM_001177311	2	1	0	0
CCDC65	NM_033124	2	1	0	0
ANKS3	NM_133450	2	1	0	0
DMGDH	NM_013391	2	1	0	0
SLFN11	NM_001104589	2	1	0	0
MMP3	NM_002422	2	1	0	0
NRP2	NM_018534	2	1	0	0
CDH23	NM_001171930	2	1	0	0
MGA	NM_001080541	2	1	0	0
PLIN3	NM_001164189	2	1	0	0
GPR20	NM_005293	2	1	0	0
PLXNB2	NM_012401	2	1	0	0
CTGF	NM_001901	2	1	0	0
PCNXL4	NM_022495	2	1	0	0
RIOK2	NM_001159749	2	1	0	0
GPR37L1	NM_004767	2	1	0	0
SPECC1	NM_001243438	2	1	0	0
C20orf96	NM_080571	2	1	0	0
JMJD7-PLA2G4B	NM_005090	2	1	0	0
SAMM50	NM_015380	2	1	0	0
OR10H5	NM_001004466	2	1	0	0
PHIP	NM_017934	2	1	0	0
ANKFN1	NM_153228	2	1	0	0
CD109	NM_001159587	2	1	0	0
CD109	NM_001159588	2	1	0	0
POU6F2	NM_001166018	2	1	0	0
SLC9C2	NM_178527	2	1	0	0
METTL13	NM_015935	2	1	0	0
CHPF	NM_024536	2	1	0	0
HSP90AA1	NM_001017963	2	1	0	0
ANKRD6	NM_001242811	2	1	0	0
ANKRD6	NM_001242813	2	1	0	0
NRP2	NM_003872	2	1	0	0
SLC5A8	NM_145913	2	1	0	0
ADAMTS2	NM_014244	2	1	0	0
BRCA2	NM_000059	2	1	0	0
MOV10L1	NM_001164105	2	1	0	0
MOV10L1	NM_001164104	2	1	0	0
ATP8B1	NM_005603	2	1	0	0
SIGIRR	NM_001135053	2	1	0	0
TUBA3E	NM_207312	2	1	0	0
DNAJA3	NM_005147	2	1	0	0
DTX2	NM_020892	2	1	0	0
CDHR2	NM_001171976	2	1	0	0
FLVCR2	NM_017791	2	1	0	0
COL2A1	NM_001844	2	1	0	0
LILRB3	NM_001081450	2	1	0	0
NGEF	NM_019850	2	1	0	0
ITPR3	NM_002224	2	1	0	0
ANXA8L1	NM_001098845	2	1	0	0
CXXC11	NM_173821	2	1	0	0
DPP7	NM_013379	2	1	0	0
AKAP12	NM_144497	2	1	0	0
PLIN3	NM_005817	2	1	0	0
CHPF	NM_001195731	2	1	0	0
C10orf71	NM_001135196	2	1	0	0
TIAM2	NM_012454	2	1	0	0
CSMD2	NM_052896	2	1	0	0
SEMA6D	NM_153617	2	1	0	0
PPFIBP2	NM_001256568	2	1	0	0
PPFIBP2	NM_001256569	2	1	0	0
SEMA6D	NM_153618	2	1	0	0
F13B	NM_001994	2	1	0	0
IZUMO1	NM_182575	2	1	0	0
TTC40	NM_001200049	2	1	0	0
FAM22F	NM_017561	2	1	0	0
PRDM15	NM_001040424	2	1	0	0
NYAP2	NM_020864	2	1	0	0
SCN1A	NM_001165964	2	1	0	0
SCN1A	NM_001165963	2	1	0	0
SPTLC3	NM_018327	2	1	0	0
DAK	NM_015533	2	1	0	0
ATP2C2	NM_014861	2	1	0	0
NFXL1	NM_152995	2	1	0	0
PCDHB7	NM_018940	2	1	0	0
OR10G4	NM_001004462	2	1	0	0
IGDCC3	NM_004884	2	1	0	0
ANKRD6	NM_014942	2	1	0	0
DTX2	NM_001102595	2	1	0	0
DTX2	NM_001102594	2	1	0	0
DTX2	NM_001102596	2	1	0	0
TCP10L2	NM_001145121	2	1	0	0
CD109	NM_133493	2	1	0	0
COL2A1	NM_033150	2	1	0	0
TMPRSS5	NM_030770	2	1	0	0
EDAR	NM_022336	2	1	0	0
OR4X1	NM_001004726	2	1	1	0
METTL13	NM_001007239	2	1	0	0
UNC13D	NM_199242	2	1	0	0
LTF	NM_001199149	2	1	0	0
SEMA6D	NM_001198999	2	1	0	0
TMPRSS11A	NM_182606	2	1	0	0
RFWD3	NM_018124	2	1	0	0
TRPM3	NM_024971	2	1	0	0
HLA-DRA	NM_019111	2	1	0	0
CCDC57	NM_198082	2	1	0	0
GREB1	NM_014668	2	1	0	0
WFDC3	NM_080614	2	1	0	0
ITM2C	NM_001012516	2	1	0	0
NLRP4	NM_134444	2	1	0	0
ACER3	NM_018367	2	1	0	0
WRN	NM_000553	2	1	0	0
ADAMTSL4	NM_019032	2	1	0	0
FZD6	NM_001164616	2	1	0	0
CNTROB	NM_001037144	2	1	0	0
OXER1	NM_148962	2	1	0	0
PLEKHG7	NM_001004330	2	1	0	0
AP1B1	NM_001127	2	1	0	0
PER3	NM_016831	2	1	0	0
AP1B1	NM_001166019	2	1	0	0
TANC1	NM_001145909	2	1	0	0
UTRN	NM_007124	2	1	0	0
SIGIRR	NM_021805	2	1	0	0
CPZ	NM_001014448	2	1	0	0
SMC1B	NM_148674	2	1	0	0
SLC2A9	NM_001001290	2	1	0	0
TIMM23	NM_006327	2	1	0	0
MYO16	NM_001198950	2	1	0	0
ATP11A	NM_032189	2	1	0	0
RB1CC1	NM_014781	2	1	0	0
PARD3B	NM_152526	2	1	0	0
OR51B2	NM_033180	2	1	0	0
AKAP12	NM_005100	2	1	0	0
ADAMTS14	NM_080722	2	1	0	0
KRT19	NM_002276	2	1	0	0
CPB2	NM_001872	2	1	0	0
KRT74	NM_175053	2	1	0	0
RFX7	NM_022841	2	1	0	0
CPN2	NM_001080513	2	1	0	0
DCP2	NM_152624	2	1	0	0
C20orf96	NM_153269	2	1	0	0
TRAPPC12	NM_016030	2	1	0	0
ALX4	NM_021926	2	1	0	0
RBM47	NM_019027	2	1	0	0
LILRB3	NM_006864	2	1	0	0
ABP1	NM_001091	2	1	0	0
VSIG10	NM_019086	2	1	0	0
TRPM3	NM_020952	2	1	0	0
RGPD3	NM_001144013	2	1	0	0
PRG2	NM_002728	2	1	0	0
SPECC1	NM_152904	2	1	0	0
CENPC1	NM_001812	2	1	0	0
PPP1R3G	NM_001145115	2	1	0	0
KLHL30	NM_198582	2	1	0	0
RNF212	NM_001193318	2	1	0	0
PRG2	NM_001243245	2	1	0	0
RNF19B	NM_001127361	2	1	0	0
HMHA1	NM_012292	2	1	0	0
CSRP2BP	NM_020536	2	1	0	0
SLFN11	NM_001104588	2	1	0	0
SLFN11	NM_001104587	2	1	0	0
KDM3B	NM_016604	2	1	0	0
NRP2	NM_201279	2	1	0	0
RB1CC1	NM_001083617	2	1	0	0
MOB2	NM_001172223	2	1	0	0
TLL1	NM_012464	2	1	0	0
CAPN2	NM_001748	2	1	0	0
UNC5C	NM_003728	2	1	0	0
CHD1L	NM_001256338	2	1	0	0
PLCB2	NM_004573	2	1	0	0
SEMA6D	NM_153616	2	1	0	0
VARS2	NM_001167734	2	1	0	0
TRPM3	NM_001007471	2	1	0	0
PLIN3	NM_001164194	2	1	0	0
TRPM3	NM_206944	2	1	0	0
TRPM3	NM_206945	2	1	0	0
TRPM3	NM_206946	2	1	0	0
TRPM3	NM_206947	2	1	0	0
SALL4	NM_020436	2	1	0	0
TEX13A	NM_031274	2	1	0	0
CPED1	NM_024913	2	1	0	0
URGCP	NM_001077664	2	1	0	0
URGCP	NM_001077663	2	1	0	0
TMCC3	NM_020698	2	1	0	0
NRP1	NM_001024629	2	1	0	0
NRP1	NM_001024628	2	1	0	0
URGCP	NM_017920	2	1	0	0
ITIH5	NM_001001851	2	1	0	0
SORBS1	NM_006434	2	1	0	0
DOCK1	NM_001380	2	1	0	0
CNTROB	NM_053051	2	1	0	0
SHROOM2	NM_001649	1	1	0	0
MRPL30	NM_145212	1	1	0	0
L3MBTL3	NM_032438	1	1	0	0
OR2A2	NM_001005480	1	1	0	0
STAP2	NM_001013841	1	1	0	0
THSD7A	NM_015204	1	1	0	0
DUSP6	NM_022652	1	1	0	0
GPR56	NM_005682	1	1	0	0
FMNL1	NM_005892	1	1	0	0
METTL13	NM_014955	1	1	0	0
ZNF518B	NM_053042	1	1	0	0
TTI2	NM_001265581	1	1	0	0
CD101	NM_004258	1	1	0	0
AP4E1	NM_001252127	1	1	0	0
EEPD1	NM_030636	1	1	0	0
ITLN1	NM_017625	1	1	0	0
BCL2L2	NM_004050	1	1	0	0
DCST1	NM_001143687	1	1	0	0
PLEKHO2	NM_001195059	1	1	0	0
RTKN2	NM_145307	1	1	0	0
KCNQ2	NM_004518	1	1	0	0
BMP2	NM_001200	1	1	0	0
LOXL4	NM_032211	1	1	0	0
KCNQ2	NM_172108	1	1	0	0
KCNQ2	NM_172107	1	1	0	0
KCNQ2	NM_172106	1	1	0	0
MEN1	NM_130799	1	1	0	0
AP4E1	NM_007347	1	1	0	0
BCAS3	NM_017679	1	1	0	0
MAGEB18	NM_173699	1	1	0	0
PRSS57	NM_214710	1	1	0	0
NOS3	NM_001160109	1	1	0	0
IGHMBP2	NM_002180	1	1	0	0
SH2D4B	NM_207372	1	1	0	0
C20orf201	NM_001007125	1	1	0	0
MEN1	NM_130803	1	1	0	0
MEN1	NM_130802	1	1	0	0
MEN1	NM_130801	1	1	0	0
MEN1	NM_130800	1	1	0	0
MEN1	NM_130804	1	1	0	0
ANKS1A	NM_015245	1	1	0	0
LATS2	NM_014572	1	1	0	0
CD93	NM_012072	1	1	0	0
SLC12A7	NM_006598	1	1	0	0
PCDH15	NM_001142773	1	1	0	0
CHD1L	NM_024568	1	1	0	0
ZNF19	NM_006961	1	1	0	0
SSPO	NM_198455	1	1	0	0
NSUN7	NM_024677	1	1	0	0
METTL21A	NM_145280	1	1	0	0
C17orf47	NM_001038704	1	1	0	0
DRD3	NM_000796	1	1	0	0
SLC4A11	NM_001174090	1	1	0	0
NAT10	NM_024662	1	1	0	0
MLH3	NM_014381	1	1	0	0
PRC1	NM_199413	1	1	0	0
AGMAT	NM_024758	1	1	0	0
MYBPHL	NM_001265613	1	1	0	0
ONECUT3	NM_001080488	1	1	0	0
SAA2	NM_030754	1	1	0	0
[truncated: 8,751 more rows]
